# Supplementary material for: 4-Allyl­morpholin-4-ium bromide
Source: Acta Crystallogr Sect E Struct Rep Online. 2012 Mar 17;68(Pt 4):o1089. doi: 10.1107/S1600536812010793 (PMC3344043; doi:10.1107/S1600536812010793)
Supplement: Supplementary file 1 [file e-68-o1089-sup1.cif]

##############################################################################
#                                                                            #
# This CIF contains the data in a paper accepted for publication in          #
# Acta Crystallographica Section E. It conforms to the requirements of       #
# Notes for Authors for Acta Crystallographica Section E, and has been       #
# peer reviewed under the auspices of the IUCr Commission on Journals.       #
#                                                                            #
# Full details of the Crystallographic Information File format               #
# are given in the paper "The Crystallographic Information File (CIF):       #
# a New Standard Archive File for Crystallography" by S. R. Hall, F. H.      #
# Allen and I. D. Brown [Acta Cryst. (1991), A47, 655-685].                  #
#                                                                            #
# The current version of the core CIF dictionary is obtainable from          #
# ftp://ftp.iucr.org/pub/cif_core.dic.                                       #
#                                                                            #
# Software is freely available for graphical display of the structure(s)     #
# in this CIF. For information consult the CIF software page                 #
# http://www.iucr.org/resources/cif/software.                                #
#                                                                            #
# This file may be used for bona fide research purposes within the           #
# scientific community so long as proper attribution is given to the journal # 
# article from which it was obtained.                                        #
#                                                                            #
##############################################################################
data_I
_audit_creation_method     SHELXL-97
_chemical_name_systematic
;
4-Allylmorpholin-4-ium bromide
;
_chemical_name_common     ?
_chemical_formula_moiety     'C7 H14 N O +, Br -'
_chemical_formula_sum     'C7 H14 Br N O'
_chemical_formula_iupac     'C7 H14 N O +, Br -'
_chemical_formula_weight     208.10
_chemical_melting_point     ?
_symmetry_cell_setting     triclinic
_symmetry_space_group_name_H-M     'P -1'
_symmetry_space_group_name_Hall     '-P 1'
loop_
    _symmetry_equiv_pos_as_xyz
    'x, y, z'
    '-x, -y, -z'
_cell_length_a     7.4115(15)
_cell_length_b     7.9727(16)
_cell_length_c     8.7948(18)
_cell_angle_alpha     66.43(3)
_cell_angle_beta     82.14(3)
_cell_angle_gamma     85.78(3)
_cell_volume     471.75(17)
_cell_formula_units_Z     2
_cell_measurement_reflns_used     2158
_cell_measurement_theta_min     2.2882
_cell_measurement_theta_max     27.4739
_cell_measurement_temperature     293(2)
_exptl_crystal_description     prismatic
_exptl_crystal_colour     red
_exptl_crystal_size_max     0.33
_exptl_crystal_size_mid     0.28
_exptl_crystal_size_min     0.20
_exptl_crystal_density_diffrn     1.465
_exptl_crystal_density_meas     ?
_exptl_crystal_density_method     'not measured'
_exptl_crystal_F_000     212
_exptl_absorpt_coefficient_mu     4.299
_exptl_absorpt_correction_type     multi-scan
_exptl_absorpt_process_details     '(CrystalClear; Rigaku, 2005)'
_exptl_absorpt_correction_T_min     0.252
_exptl_absorpt_correction_T_max     0.423
_exptl_special_details
;
;
_diffrn_ambient_temperature     293(2)
_diffrn_radiation_type     MoK\a
_diffrn_radiation_wavelength     0.71073
_diffrn_radiation_source     'fine-focus sealed tube'
_diffrn_radiation_monochromator     graphite
_diffrn_measurement_device_type     'Rigaku SCXmini'
_diffrn_measurement_method     '\w scans'
_diffrn_detector_area_resol_mean     ?
_diffrn_reflns_number     4897
_diffrn_reflns_av_R_equivalents     0.0429
_diffrn_reflns_av_sigmaI/netI     0.0540
_diffrn_reflns_theta_min     3.54
_diffrn_reflns_theta_max     27.47
_diffrn_reflns_theta_full     27.47
_diffrn_measured_fraction_theta_max     0.995
_diffrn_measured_fraction_theta_full     0.995
_diffrn_reflns_limit_h_min     -9
_diffrn_reflns_limit_h_max     9
_diffrn_reflns_limit_k_min     -10
_diffrn_reflns_limit_k_max     10
_diffrn_reflns_limit_l_min     -11
_diffrn_reflns_limit_l_max     11
_diffrn_standards_number     2
_diffrn_standards_interval_count     150
_diffrn_standards_interval_time     ?
_diffrn_standards_decay_%     0
_refine_special_details
;
Refinement of <i>F</i>^2^ against ALL reflections. The weighted <i>R</i>-factor
<i>wR</i> and goodness of fit <i>S</i> are based on <i>F</i>^2^, conventional
<i>R</i>-factors <i>R</i> are based on <i>F</i>, with <i>F</i> set to zero for
negative <i>F</i>^2^. The threshold expression of <i>F</i>^2^ >
\s(<i>F</i>^2^) is used only for calculating <i>R</i>-factors(gt) <i>etc</i>.
and is not relevant to the choice of reflections for refinement.
<i>R</i>-factors based on <i>F</i>^2^ are statistically about twice as large
as those based on <i>F</i>, and <i>R</i>- factors based on ALL data will be
even larger.
;
_reflns_number_total     2155
_reflns_number_gt     1786
_reflns_threshold_expression     I>2sigma(I)
_refine_ls_structure_factor_coef     Fsqd
_refine_ls_matrix_type     full
_refine_ls_R_factor_all     0.0510
_refine_ls_R_factor_gt     0.0392
_refine_ls_wR_factor_gt     0.0923
_refine_ls_wR_factor_ref     0.0987
_refine_ls_goodness_of_fit_ref     1.065
_refine_ls_restrained_S_all     1.065
_refine_ls_number_reflns     2155
_refine_ls_number_parameters     92
_refine_ls_number_restraints     0
_refine_ls_hydrogen_treatment     constr
_refine_ls_weighting_scheme     calc
_refine_ls_weighting_details
         'calc w=1/[\s^2^(Fo^2^)+(0.0469P)^2^+0.0113P] where P=(Fo^2^+2Fc^2^)/3'
_atom_sites_solution_hydrogens     geom
_atom_sites_solution_primary     direct
_atom_sites_solution_secondary     difmap
_refine_ls_shift/su_max     0.001
_refine_ls_shift/su_mean     0.000
_refine_diff_density_max     0.590
_refine_diff_density_min     -0.416
_refine_ls_extinction_method     'SHELXL97 (Sheldrick, 2008)'
_refine_ls_extinction_coef     0.193(10)
_refine_ls_extinction_expression
                                  'Fc^*^=kFc[1+0.001xFc^2^\l^3^/sin(2\q)]^-1/4^'
loop_
    _atom_type_symbol
    _atom_type_description
    _atom_type_scat_dispersion_real
    _atom_type_scat_dispersion_imag
    _atom_type_scat_source
    'C' 'C' 0.0033 0.0016
                         'International Tables Vol C Tables 4.2.6.8 and 6.1.1.4'
    'H' 'H' 0.0000 0.0000
                         'International Tables Vol C Tables 4.2.6.8 and 6.1.1.4'
    'Br' 'Br' -0.2901 2.4595
                         'International Tables Vol C Tables 4.2.6.8 and 6.1.1.4'
    'N' 'N' 0.0061 0.0033
                         'International Tables Vol C Tables 4.2.6.8 and 6.1.1.4'
    'O' 'O' 0.0106 0.0060
                         'International Tables Vol C Tables 4.2.6.8 and 6.1.1.4'
_computing_data_collection     'CrystalClear (Rigaku, 2005)'
_computing_cell_refinement     'CrystalClear (Rigaku, 2005)'
_computing_data_reduction     'CrystalClear (Rigaku, 2005)'
_computing_structure_solution     'SHELXS97 (Sheldrick, 2008)'
_computing_structure_refinement     'SHELXL97 (Sheldrick, 2008)'
_computing_molecular_graphics     'SHELXTL (Sheldrick, 2008)'
_computing_publication_material     'SHELXTL (Sheldrick, 2008)'
loop_
    _atom_site_type_symbol
    _atom_site_label
    _atom_site_fract_x
    _atom_site_fract_y
    _atom_site_fract_z
    _atom_site_U_iso_or_equiv
    _atom_site_adp_type
    _atom_site_calc_flag
    _atom_site_refinement_flags
    _atom_site_occupancy
    _atom_site_symmetry_multiplicity
    _atom_site_disorder_assembly
    _atom_site_disorder_group
    O O1 0.2009(4) 0.5927(3) 0.8606(3) 0.0636(7) Uani d . 1 1 . .
    N N1 0.2630(3) 0.2655(3) 0.7998(3) 0.0367(5) Uani d . 1 1 . .
    H H1C 0.3863 0.2567 0.7988 0.044 Uiso calc R 1 1 . .
    C C1 0.1820(5) 0.2637(5) 0.9663(4) 0.0509(8) Uani d . 1 1 . .
    H H1A 0.2179 0.1515 1.0548 0.061 Uiso calc R 1 1 . .
    H H1B 0.0501 0.2684 0.9729 0.061 Uiso calc R 1 1 . .
    C C2 0.2476(6) 0.4268(5) 0.9881(5) 0.0620(10) Uani d . 1 1 . .
    H H2A 0.1941 0.4260 1.0955 0.074 Uiso calc R 1 1 . .
    H H2B 0.3789 0.4176 0.9876 0.074 Uiso calc R 1 1 . .
    C C3 0.2827(5) 0.5971(4) 0.7029(4) 0.0573(9) Uani d . 1 1 . .
    H H3A 0.4141 0.5878 0.7018 0.069 Uiso calc R 1 1 . .
    H H3B 0.2531 0.7132 0.6158 0.069 Uiso calc R 1 1 . .
    C C4 0.2186(4) 0.4436(4) 0.6671(4) 0.0468(7) Uani d . 1 1 . .
    H H4A 0.0880 0.4555 0.6626 0.056 Uiso calc R 1 1 . .
    H H4B 0.2773 0.4495 0.5596 0.056 Uiso calc R 1 1 . .
    C C5 0.2028(4) 0.1047(4) 0.7716(4) 0.0468(8) Uani d . 1 1 . .
    H H5A 0.2321 -0.0079 0.8630 0.056 Uiso calc R 1 1 . .
    H H5B 0.0718 0.1119 0.7706 0.056 Uiso calc R 1 1 . .
    C C6 0.2918(5) 0.1003(5) 0.6127(5) 0.0550(9) Uani d . 1 1 . .
    H H6A 0.4171 0.0794 0.6028 0.066 Uiso calc R 1 1 . .
    C C7 0.2073(8) 0.1237(6) 0.4856(6) 0.0848(14) Uani d . 1 1 . .
    H H7A 0.0820 0.1449 0.4911 0.102 Uiso calc R 1 1 . .
    H H7B 0.2721 0.1192 0.3889 0.102 Uiso calc R 1 1 . .
    Br Br1 0.29920(3) 0.76037(4) 0.22722(4) 0.0524(2) Uani d . 1 1 . .
loop_
    _atom_site_aniso_label
    _atom_site_aniso_U_11
    _atom_site_aniso_U_22
    _atom_site_aniso_U_33
    _atom_site_aniso_U_12
    _atom_site_aniso_U_13
    _atom_site_aniso_U_23
    O1 0.0796(17) 0.0498(14) 0.0661(16) 0.0035(12) 0.0026(13) -0.0323(12)
    N1 0.0285(10) 0.0366(13) 0.0429(13) 0.0007(9) -0.0024(9) -0.0142(10)
    C1 0.0496(17) 0.0539(19) 0.0436(18) 0.0032(15) 0.0002(14) -0.0160(15)
    C2 0.070(2) 0.072(3) 0.051(2) 0.001(2) -0.0022(18) -0.034(2)
    C3 0.070(2) 0.0361(17) 0.061(2) -0.0049(16) 0.0035(18) -0.0178(16)
    C4 0.0537(18) 0.0369(16) 0.0455(18) -0.0008(14) -0.0055(14) -0.0121(14)
    C5 0.0414(16) 0.0361(16) 0.062(2) -0.0020(13) -0.0098(14) -0.0172(15)
    C6 0.0551(19) 0.0498(19) 0.069(2) 0.0016(16) -0.0125(17) -0.0316(18)
    C7 0.110(4) 0.075(3) 0.086(3) 0.007(3) -0.029(3) -0.044(3)
    Br1 0.0324(2) 0.0604(3) 0.0540(3) 0.00297(15) -0.00786(14) -0.01133(17)
_geom_special_details
;
All e.s.d.'s (except the e.s.d. in the dihedral angle between two l.s. planes)
are estimated using the full covariance matrix. The cell e.s.d.'s are taken
into account individually in the estimation of e.s.d.'s in distances, angles
and torsion angles; correlations between e.s.d.'s in cell parameters are only
used when they are defined by crystal symmetry. An approximate (isotropic)
treatment of cell e.s.d.'s is used for estimating e.s.d.'s involving l.s.
planes.
;
loop_
    _geom_bond_atom_site_label_1
    _geom_bond_atom_site_label_2
    _geom_bond_site_symmetry_2
    _geom_bond_distance
    _geom_bond_publ_flag
    O1 C2 . 1.407(4) ?
    O1 C3 . 1.424(4) ?
    N1 C4 . 1.483(3) ?
    N1 C1 . 1.500(4) ?
    N1 C5 . 1.508(4) ?
    N1 H1C . 0.9100 ?
    C1 C2 . 1.511(5) ?
    C1 H1A . 0.9700 ?
    C1 H1B . 0.9700 ?
    C2 H2A . 0.9700 ?
    C2 H2B . 0.9700 ?
    C3 C4 . 1.503(5) ?
    C3 H3A . 0.9700 ?
    C3 H3B . 0.9700 ?
    C4 H4A . 0.9700 ?
    C4 H4B . 0.9700 ?
    C5 C6 . 1.474(5) ?
    C5 H5A . 0.9700 ?
    C5 H5B . 0.9700 ?
    C6 C7 . 1.298(5) ?
    C6 H6A . 0.9300 ?
    C7 H7A . 0.9300 ?
    C7 H7B . 0.9300 ?
loop_
    _geom_angle_atom_site_label_1
    _geom_angle_atom_site_label_2
    _geom_angle_atom_site_label_3
    _geom_angle_site_symmetry_1
    _geom_angle_site_symmetry_3
    _geom_angle
    _geom_angle_publ_flag
    C2 O1 C3 . . 109.7(3) ?
    C4 N1 C1 . . 109.1(2) ?
    C4 N1 C5 . . 112.6(2) ?
    C1 N1 C5 . . 111.8(2) ?
    C4 N1 H1C . . 107.7 ?
    C1 N1 H1C . . 107.7 ?
    C5 N1 H1C . . 107.7 ?
    N1 C1 C2 . . 109.4(3) ?
    N1 C1 H1A . . 109.8 ?
    C2 C1 H1A . . 109.8 ?
    N1 C1 H1B . . 109.8 ?
    C2 C1 H1B . . 109.8 ?
    H1A C1 H1B . . 108.2 ?
    O1 C2 C1 . . 111.7(3) ?
    O1 C2 H2A . . 109.3 ?
    C1 C2 H2A . . 109.3 ?
    O1 C2 H2B . . 109.3 ?
    C1 C2 H2B . . 109.3 ?
    H2A C2 H2B . . 107.9 ?
    O1 C3 C4 . . 111.6(3) ?
    O1 C3 H3A . . 109.3 ?
    C4 C3 H3A . . 109.3 ?
    O1 C3 H3B . . 109.3 ?
    C4 C3 H3B . . 109.3 ?
    H3A C3 H3B . . 108.0 ?
    N1 C4 C3 . . 109.7(3) ?
    N1 C4 H4A . . 109.7 ?
    C3 C4 H4A . . 109.7 ?
    N1 C4 H4B . . 109.7 ?
    C3 C4 H4B . . 109.7 ?
    H4A C4 H4B . . 108.2 ?
    C6 C5 N1 . . 111.6(3) ?
    C6 C5 H5A . . 109.3 ?
    N1 C5 H5A . . 109.3 ?
    C6 C5 H5B . . 109.3 ?
    N1 C5 H5B . . 109.3 ?
    H5A C5 H5B . . 108.0 ?
    C7 C6 C5 . . 124.5(4) ?
    C7 C6 H6A . . 117.7 ?
    C5 C6 H6A . . 117.7 ?
    C6 C7 H7A . . 120.0 ?
    C6 C7 H7B . . 120.0 ?
    H7A C7 H7B . . 120.0 ?
loop_
    _geom_torsion_atom_site_label_1
    _geom_torsion_atom_site_label_2
    _geom_torsion_atom_site_label_3
    _geom_torsion_atom_site_label_4
    _geom_torsion_site_symmetry_1
    _geom_torsion_site_symmetry_2
    _geom_torsion_site_symmetry_3
    _geom_torsion_site_symmetry_4
    _geom_torsion
    _geom_torsion_publ_flag
    C4 N1 C1 C2 . . . . -55.2(3) ?
    C5 N1 C1 C2 . . . . 179.7(3) ?
    C3 O1 C2 C1 . . . . -60.5(4) ?
    N1 C1 C2 O1 . . . . 58.5(4) ?
    C2 O1 C3 C4 . . . . 60.7(4) ?
    C1 N1 C4 C3 . . . . 55.5(3) ?
    C5 N1 C4 C3 . . . . -179.8(3) ?
    O1 C3 C4 N1 . . . . -58.9(4) ?
    C4 N1 C5 C6 . . . . 60.5(3) ?
    C1 N1 C5 C6 . . . . -176.4(3) ?
    N1 C5 C6 C7 . . . . -113.9(4) ?
loop_
    _geom_hbond_atom_site_label_D
    _geom_hbond_atom_site_label_H
    _geom_hbond_atom_site_label_A
    _geom_hbond_site_symmetry_A
    _geom_hbond_distance_DH
    _geom_hbond_distance_HA
    _geom_hbond_distance_DA
    _geom_hbond_angle_DHA
    N1 H1C Br1 2_666 0.91 2.31 3.218(2) 175
    C1 H1A Br1 1_546 0.97 2.93 3.846(4) 158
    C5 H5B Br1 2_566 0.97 2.86 3.796(3) 162
data_global
_journal_date_recd_electronic     2012-02-21
_journal_date_accepted     2012-03-12
_journal_name_full     'Acta Crystallographica, Section E'
_journal_year     2012
_journal_volume     68
_journal_issue      4
_journal_page_first     o1089
_journal_page_last     o1089
_journal_paper_category     QO
_journal_paper_doi     10.1107/S1600536812010793
_journal_coeditor_code     MW2056
_publ_contact_author_name     'Han, Meng Ting'
_publ_contact_author_address
;
Ordered Matter Science Research Center,
College of Chemistry and Chemical Engineering,
Southeast University,
Nanjing 211189
People's Republic of China
;
_publ_contact_author_email     'saltfish777@gmail.com'
_publ_contact_author_fax     '862552090626'
_publ_contact_author_phone     '862552090626'
_publ_section_title
;
4-Allylmorpholin-4-ium bromide
;
loop_
    _publ_author_name
    _publ_author_footnote
    _publ_author_address
    'Han, Meng Ting' .
;
Ordered Matter Science Research Center,
College of Chemistry and Chemical,
Engineering, Southeast University,
Nanjing 211189, People's Republic of China
;
