# Supplementary material for: 4-Allyl­morpholin-4-ium bromide
Source: Acta Crystallogr Sect E Struct Rep Online. 2012 Mar 17;68(Pt 4):o1089. doi: 10.1107/S1600536812010793 (PMC3344043; doi:10.1107/S1600536812010793)
Supplement: Supplementary file 2 [file e-68-o1089-Isup2.hkl]

# 
# h,k,l, Fc-squared, Fo-squared, sigma(Fo-squared) and status flag 
# 
data_I
_shelx_title ' 1 in P1                     New: P-1' 
_shelx_refln_list_code          4 
_shelx_F_calc_maximum      120.43 
_exptl_crystal_F_000       212.00 
_reflns_d_resolution_high  0.7704 
 
loop_ 
 _symmetry_equiv_pos_as_xyz 
 'x, y, z' 
 '-x, -y, -z' 
 
_cell_length_a     7.4115 
_cell_length_b     7.9727 
_cell_length_c     8.7948 
_cell_angle_alpha  66.430 
_cell_angle_beta   82.140 
_cell_angle_gamma  85.780 
 
_shelx_F_squared_multiplier     1.000 
 
loop_ 
 _refln_index_h 
 _refln_index_k 
 _refln_index_l 
 _refln_F_squared_calc 
 _refln_F_squared_meas 
 _refln_F_squared_sigma 
 _refln_observed_status 
   2   0   0    14502.20    16190.30    337.84 o 
   3   0   0      650.73      670.90     11.84 o 
   4   0   0     1175.21     1236.92     27.35 o 
   5   0   0      683.48      667.55     16.09 o 
   6   0   0       12.01       12.44      1.19 o 
   7   0   0      262.09      242.37      8.02 o 
   8   0   0      181.19      181.32     11.71 o 
   9   0   0       26.75       28.85      4.80 o 
  -9   1   0      112.51      113.63     15.93 o 
  -8   1   0      123.69      118.09      6.57 o 
  -7   1   0      107.82      103.40      4.79 o 
  -6   1   0      849.29      882.66     25.94 o 
  -5   1   0        0.59        3.15      3.09 o 
  -4   1   0     1974.67     2038.86     64.61 o 
  -3   1   0      482.48      449.64     23.50 o 
  -2   1   0     2478.87     2677.32     48.69 o 
  -1   1   0      502.47      572.81      6.64 o 
   1   1   0      347.16      402.24      6.91 o 
   2   1   0      865.00      843.72     31.26 o 
   3   1   0      115.07      102.74      1.54 o 
   4   1   0     1280.64     1304.06     26.40 o 
   5   1   0       56.77       69.92      2.18 o 
   6   1   0      536.83      543.18     14.36 o 
   7   1   0      183.47      175.95     10.29 o 
   8   1   0       45.96       48.38      5.82 o 
   9   1   0      124.33      115.81     10.77 o 
  -9   2   0       25.51       23.73      6.09 o 
  -8   2   0       97.00       92.63     11.62 o 
  -7   2   0      277.30      263.39      9.52 o 
  -6   2   0       11.97       16.18      2.68 o 
  -5   2   0      966.87     1000.69     26.98 o 
  -4   2   0      304.45      300.31      6.39 o 
  -3   2   0     1566.84     1611.47     34.29 o 
  -2   2   0     1783.80     1847.23     45.29 o 
  -1   2   0     1255.62     1206.03     34.19 o 
   0   2   0     2285.75     1925.73     42.69 o 
   1   2   0       30.40       33.03      0.66 o 
   2   2   0      700.93      669.47     16.66 o 
   3   2   0      896.47      873.16     51.05 o 
   4   2   0        9.56       11.78      1.90 o 
   5   2   0      913.82      876.92     36.34 o 
   6   2   0       98.35       98.45      6.49 o 
   7   2   0      324.05      320.01     18.25 o 
   8   2   0      118.04      130.73     11.83 o 
   9   2   0       34.37       27.34      8.52 o 
  -8   3   0       67.57       69.14      7.00 o 
  -7   3   0       62.00       68.55      5.09 o 
  -6   3   0      373.32      377.43     16.69 o 
  -5   3   0       27.93       27.32      3.37 o 
  -4   3   0      668.79      719.61     22.11 o 
  -3   3   0      642.04      624.57     16.87 o 
  -2   3   0      184.53      179.21      4.73 o 
  -1   3   0     1765.43     1685.08     32.67 o 
   0   3   0      242.42      228.64      6.29 o 
   1   3   0     1724.13     1604.38     97.52 o 
   2   3   0     1027.24      966.26     29.48 o 
   3   3   0      321.89      328.15     12.59 o 
   4   3   0      891.64      949.56     37.33 o 
   5   3   0        3.10        8.79      2.50 o 
   6   3   0      238.42      262.12     14.44 o 
   7   3   0       97.62      112.23     10.36 o 
   8   3   0        6.50        4.63      3.52 o 
   9   3   0       79.99       69.50      9.25 o 
  -8   4   0       14.82       18.25      7.80 o 
  -7   4   0      242.84      250.42     19.40 o 
  -6   4   0        2.47        8.37      2.81 o 
  -5   4   0      497.80      531.37     31.94 o 
  -4   4   0      160.29      156.62      7.35 o 
  -3   4   0      313.12      315.84     13.90 o 
  -2   4   0      562.27      520.24     18.73 o 
  -1   4   0       10.76       13.81      1.92 o 
   0   4   0      536.99      521.38     12.46 o 
   1   4   0      580.71      556.71     33.49 o 
   2   4   0      167.91      165.09      3.50 o 
   3   4   0      811.15      826.47     32.48 o 
   4   4   0        0.04        1.13      1.72 o 
   5   4   0      381.52      394.23     21.77 o 
   6   4   0       75.53       86.54      8.13 o 
   7   4   0       63.88       69.32     14.06 o 
   8   4   0       73.33       92.51     10.33 o 
  -7   5   0       17.36       28.85      4.83 o 
  -6   5   0      185.58      203.43     12.89 o 
  -5   5   0       10.75       17.78      4.26 o 
  -4   5   0      265.32      273.86     14.56 o 
  -3   5   0      189.60      180.48      8.81 o 
  -2   5   0       62.53       53.83      1.79 o 
  -1   5   0      341.92      329.13      8.48 o 
   0   5   0       49.93       52.49      2.35 o 
   1   5   0      144.43      128.56      6.45 o 
   2   5   0      365.84      363.02      9.68 o 
   3   5   0        3.99       10.85      5.67 o 
   4   5   0      354.12      350.70     17.93 o 
   5   5   0       51.31       58.56      8.27 o 
   6   5   0      116.89      122.21      9.23 o 
   7   5   0       80.10       82.65      7.82 o 
   8   5   0        7.63        2.44      3.28 o 
  -7   6   0       66.78       71.96      9.26 o 
  -6   6   0        0.85        6.59      3.61 o 
  -5   6   0       60.05       58.16      6.69 o 
  -4   6   0      146.28      157.03     10.34 o 
  -3   6   0        1.15        2.25      2.02 o 
  -2   6   0      650.76      634.84     32.04 o 
  -1   6   0      188.45      192.26      6.97 o 
   0   6   0     1045.69     1038.64     34.23 o 
   1   6   0      477.71      450.24     28.59 o 
   2   6   0      493.74      464.25     42.74 o 
   3   6   0      354.33      220.60     94.45 o 
   4   6   0       37.20       41.13      6.05 o 
   5   6   0      126.50      128.19     10.32 o 
   6   6   0       11.65       16.84      4.09 o 
   7   6   0       16.47       21.55      4.56 o 
  -6   7   0       62.91       68.32      9.81 o 
  -5   7   0       24.45       26.95      5.39 o 
  -4   7   0       98.84      108.43     10.98 o 
  -3   7   0      108.87      103.61      9.46 o 
  -2   7   0       57.15       59.66      5.73 o 
  -1   7   0      123.46      125.34      5.49 o 
   0   7   0        2.51        2.24      1.04 o 
   1   7   0       32.70       36.72      4.00 o 
   2   7   0       28.15       36.87      4.74 o 
   3   7   0        0.57       -2.75      2.75 o 
   4   7   0       45.50       39.93     14.04 o 
   5   7   0       18.99       11.36      2.49 o 
   6   7   0       13.68       11.02      4.48 o 
  -4   8   0       32.72       52.42      7.48 o 
  -3   8   0       17.90       19.86      9.27 o 
  -2   8   0       87.08      104.10      9.91 o 
  -1   8   0        1.41        0.93      2.37 o 
   0   8   0       78.18       85.47     28.67 o 
   1   8   0        6.90       14.87      5.69 o 
   2   8   0       16.07       29.24      5.17 o 
   3   8   0       24.07       32.53      6.17 o 
   4   8   0        1.23        4.21      3.31 o 
   5   8   0       19.89       22.46      6.34 o 
  -2   9   0        0.02       -2.31      2.76 o 
  -1   9   0        8.74       14.36      8.90 o 
   0   9   0       11.30       24.87     11.67 o 
   1   9   0        3.26        9.14      9.34 o 
   2   9   0       25.01       36.52     13.31 o 
   3   9   0        0.06        1.04      3.22 o 
  -1  -9   1        8.13        6.93      9.10 o 
   0  -9   1       34.23       68.41     15.87 o 
   1  -9   1        1.70       -2.79      6.47 o 
  -4  -8   1       20.14       29.85      6.24 o 
  -3  -8   1        0.16       -3.22      3.22 o 
  -2  -8   1       62.51       82.74     10.18 o 
  -1  -8   1        5.12        2.76      1.71 o 
   0  -8   1       60.79       58.13     20.78 o 
   1  -8   1       16.35       16.84      3.87 o 
   2  -8   1       10.57       14.84      8.80 o 
   3  -8   1       14.17       19.23      4.82 o 
   4  -8   1        3.19        2.79      2.92 o 
  -5  -7   1       37.67       31.58     16.25 o 
  -4  -7   1        2.31       -2.80      2.80 o 
  -3  -7   1      108.93      110.49     10.36 o 
  -2  -7   1       23.48       18.56      3.77 o 
  -1  -7   1      122.52      138.12      6.53 o 
   0  -7   1      128.84      146.74     16.14 o 
   1  -7   1       38.24       36.04      3.31 o 
   2  -7   1      156.47      163.24     10.40 o 
   3  -7   1        1.17        7.39      2.76 o 
   4  -7   1       69.22       74.82      7.90 o 
   5  -7   1       30.07       25.06      5.23 o 
  -7  -6   1       32.64       41.53      7.22 o 
  -6  -6   1       23.02       29.29      5.52 o 
  -5  -6   1       32.16       35.57      5.95 o 
  -4  -6   1      105.08      101.81      9.06 o 
  -3  -6   1        3.75        4.11      2.79 o 
  -2  -6   1      123.51      130.91      7.12 o 
  -1  -6   1       11.65       10.31      2.04 o 
   0  -6   1       18.42       18.76      2.61 o 
   1  -6   1       56.52       65.12      4.56 o 
   2  -6   1       35.62       24.54      4.31 o 
   3  -6   1       61.27       64.64      5.77 o 
   4  -6   1      148.68      137.11     10.09 o 
   5  -6   1       12.57       23.64      4.48 o 
   6  -6   1      115.02      122.10     12.12 o 
   7  -6   1        0.69        1.44      2.59 o 
  -7  -5   1       17.81       20.95      4.20 o 
  -6  -5   1       30.68       28.62      5.19 o 
  -5  -5   1      145.32      143.12     12.02 o 
  -4  -5   1        0.89        1.83      4.82 o 
  -3  -5   1      295.89      312.48     16.15 o 
  -2  -5   1      100.31      102.18      5.35 o 
  -1  -5   1      154.74      169.41      8.55 o 
   0  -5   1      469.09      454.25     20.01 o 
   1  -5   1        0.35        5.01      4.64 o 
   2  -5   1      563.13      515.54     23.15 o 
   3  -5   1      109.65       95.46      3.63 o 
   4  -5   1      234.63      250.19     14.97 o 
   5  -5   1      185.89      182.76     12.75 o 
   6  -5   1       12.68        9.80      3.41 o 
   7  -5   1      111.28      118.41      9.91 o 
  -8  -4   1        4.31       -3.41      3.41 o 
  -7  -4   1      109.54      109.75      8.98 o 
  -6  -4   1      131.85      127.61      9.26 o 
  -5  -4   1       46.69       50.10      4.87 o 
  -4  -4   1      493.76      477.73     20.94 o 
  -3  -4   1       49.51       49.44      3.95 o 
  -2  -4   1      639.97      627.66     14.76 o 
  -1  -4   1      703.95      693.47     25.32 o 
   0  -4   1      141.37      138.51      4.46 o 
   1  -4   1     1065.19      987.92     25.55 o 
   2  -4   1       89.90       80.94      5.50 o 
   3  -4   1      577.58      570.74     16.07 o 
   4  -4   1      386.94      410.21     15.28 o 
   5  -4   1       64.12       65.92      5.97 o 
   6  -4   1      325.40      328.08     19.07 o 
   7  -4   1       14.37       15.70      3.59 o 
   8  -4   1       88.80       79.11      7.14 o 
  -8  -3   1       89.97       86.64      9.56 o 
  -7  -3   1      158.77      164.30     11.98 o 
  -6  -3   1      131.95      141.79      8.76 o 
  -5  -3   1      553.13      553.34     26.94 o 
  -4  -3   1        2.75        2.20      1.80 o 
  -3  -3   1      747.51      705.29     25.80 o 
  -2  -3   1      502.85      487.70     14.99 o 
  -1  -3   1      124.37      121.34      2.63 o 
   0  -3   1     2754.31     2412.31     55.80 o 
   1  -3   1      138.43      148.74      3.18 o 
   2  -3   1     2768.03     2685.68     77.84 o 
   3  -3   1      500.35      526.90     13.14 o 
   4  -3   1      711.19      791.53     28.57 o 
   5  -3   1      568.70      544.93     16.38 o 
   6  -3   1       23.47       25.14      3.31 o 
   7  -3   1      254.10      245.92     14.55 o 
   8  -3   1       28.66       29.15      4.50 o 
  -9  -2   1      132.73      127.86     11.95 o 
  -8  -2   1        0.52        3.44      6.02 o 
  -7  -2   1      235.19      243.70     15.08 o 
  -6  -2   1      146.06      162.37      9.78 o 
  -5  -2   1       66.75       66.23      9.41 o 
  -4  -2   1      798.85      848.67     32.94 o 
  -3  -2   1      174.11      175.72     10.94 o 
  -2  -2   1     1576.08     1494.70     25.72 o 
  -1  -2   1     1262.48     1277.70     60.31 o 
   0  -2   1     1769.74     1573.41     27.61 o 
   1  -2   1     1554.24     1492.50     28.64 o 
   2  -2   1       32.99       42.92      1.66 o 
   3  -2   1      647.15      635.36     13.94 o 
   4  -2   1      414.67      435.59     11.48 o 
   5  -2   1       18.31       22.89      3.54 o 
   6  -2   1      474.02      451.94     17.67 o 
   7  -2   1       59.46       69.12      5.55 o 
   8  -2   1      137.34      141.61      9.80 o 
   9  -2   1       90.93       91.94     13.96 o 
  -9  -1   1        7.36       12.11      3.75 o 
  -8  -1   1      124.75      123.92     13.76 o 
  -7  -1   1      203.18      196.06     12.33 o 
  -6  -1   1       74.66       74.59      5.31 o 
  -5  -1   1      892.03      872.86     18.69 o 
  -4  -1   1      136.28      151.57      5.28 o 
  -3  -1   1     1799.22     1730.66     30.45 o 
  -2  -1   1     2892.74     2631.40     43.53 o 
  -1  -1   1     1288.17     1195.21     13.68 o 
   1  -1   1       23.23       30.86      0.85 o 
   2  -1   1     4757.99     4829.39    129.57 o 
   3  -1   1      569.38      575.83     20.25 o 
   4  -1   1      715.56      738.09     17.60 o 
   5  -1   1      837.81      834.28     22.82 o 
   6  -1   1        0.17       -1.39      1.39 o 
   7  -1   1      364.66      350.93     12.43 o 
   8  -1   1      110.53      110.89      5.90 o 
   9  -1   1       53.17       44.87      7.48 o 
  -9   0   1      114.22      100.50     15.77 o 
  -8   0   1       52.41       52.24      5.68 o 
  -7   0   1      164.32      160.55      9.13 o 
  -6   0   1      564.16      584.08     17.23 o 
  -5   0   1       29.46       36.31      2.00 o 
  -4   0   1     1827.88     2017.91     47.86 o 
  -3   0   1       96.37       75.93      4.44 o 
  -2   0   1     2344.49     2535.60     44.01 o 
  -1   0   1       22.22       34.67      1.42 o 
   1   0   1       72.16       67.88      1.76 o 
   2   0   1      638.19      720.88     13.38 o 
   3   0   1       12.92       13.74      0.84 o 
   4   0   1     1563.33     1590.92     38.48 o 
   5   0   1       57.83       71.18      4.00 o 
   6   0   1      841.01      871.47     26.57 o 
   7   0   1      129.20      126.93      5.12 o 
   8   0   1      131.79      122.89      6.29 o 
   9   0   1       93.94       96.11      8.82 o 
  -9   1   1        6.71        0.19      2.95 o 
  -8   1   1      120.77      115.38     12.79 o 
  -7   1   1      204.63      194.85      6.94 o 
  -6   1   1       60.80       63.04      2.76 o 
  -5   1   1      904.35      934.10     32.31 o 
  -4   1   1       60.52       65.45      2.84 o 
  -3   1   1     1205.17     1010.52     86.84 o 
  -2   1   1     1113.08     1160.52     17.92 o 
  -1   1   1       25.50       28.09      0.74 o 
   1   1   1     1096.67     1087.54     19.60 o 
   2   1   1     2198.55     2268.53     40.69 o 
   3   1   1     2144.41     2285.74     47.85 o 
   4   1   1      408.36      431.06     14.59 o 
   5   1   1     1321.98     1372.10     35.55 o 
   6   1   1        7.30        8.78      1.10 o 
   7   1   1      362.95      326.59     10.27 o 
   8   1   1      133.13      130.76      9.97 o 
   9   1   1       38.08       28.88      3.99 o 
  -9   2   1      128.89      117.70     14.99 o 
  -8   2   1       80.17       76.24      6.15 o 
  -7   2   1      138.00      134.34      7.37 o 
  -6   2   1      506.74      490.03     13.98 o 
  -5   2   1        0.66        0.66      2.95 o 
  -4   2   1     1002.74     1047.48     23.67 o 
  -3   2   1      822.02      864.18     21.20 o 
  -2   2   1      422.86      409.86      6.41 o 
  -1   2   1     5282.28     5224.04    164.21 o 
   0   2   1      170.58      181.44      2.73 o 
   1   2   1     5087.36     4780.57     93.93 o 
   2   2   1     1496.32     1460.70     25.46 o 
   3   2   1     1019.34     1027.57     22.30 o 
   4   2   1     1387.35     1510.23     34.96 o 
   5   2   1        7.99        7.46      1.12 o 
   6   2   1      538.71      510.69     22.70 o 
   7   2   1      124.78      119.71      8.21 o 
   8   2   1       60.16       60.31      6.23 o 
   9   2   1      120.23      115.69     10.52 o 
  -8   3   1       42.56       45.24      5.17 o 
  -7   3   1      316.99      317.88     17.75 o 
  -6   3   1       10.94        8.47      1.98 o 
  -5   3   1      799.28      770.57     32.56 o 
  -4   3   1       91.05       96.27      5.24 o 
  -3   3   1      625.35      613.16     21.47 o 
  -2   3   1      927.43      850.53     24.89 o 
  -1   3   1        3.50        4.03      0.31 o 
   0   3   1     1922.55     1786.64     33.39 o 
   1   3   1     1543.33     1522.57     53.74 o 
   2   3   1     1483.55     1384.05     35.62 o 
   3   3   1     1670.95     1633.97     30.21 o 
   4   3   1      168.41      169.19      7.13 o 
   5   3   1      860.04      907.29     40.17 o 
   6   3   1       27.20       23.25      3.78 o 
   7   3   1      229.11      222.12     18.10 o 
   8   3   1       91.70       89.82      8.39 o 
   9   3   1       17.74       13.51      3.74 o 
  -8   4   1       27.86       31.97      4.87 o 
  -7   4   1      126.14      120.02      8.97 o 
  -6   4   1      183.65      186.93     11.58 o 
  -5   4   1        0.29        1.18      1.89 o 
  -4   4   1      429.11      422.01     19.49 o 
  -3   4   1      426.88      431.62     18.51 o 
  -2   4   1      379.10      369.78     14.13 o 
  -1   4   1     1584.78     1511.44     29.90 o 
   0   4   1      217.86      191.69      3.90 o 
   1   4   1     1400.73     1402.43     46.00 o 
   2   4   1       20.71       16.55      0.79 o 
   3   4   1      257.84      232.58      7.61 o 
   4   4   1      275.53      267.72     11.37 o 
   5   4   1        6.49        9.38      2.25 o 
   6   4   1      170.83      182.67     11.65 o 
   7   4   1       88.27       92.09      9.66 o 
   8   4   1       23.67       23.05      4.76 o 
  -8   5   1       16.75       21.01      4.00 o 
  -7   5   1      103.89      111.76     10.13 o 
  -6   5   1        0.64       -1.20      2.14 o 
  -5   5   1      229.86      250.39     21.81 o 
  -4   5   1      193.70      199.47     10.97 o 
  -3   5   1      155.98      147.44      8.44 o 
  -2   5   1      940.56      984.31     43.57 o 
  -1   5   1        1.59        3.77      1.87 o 
   0   5   1     1566.06     1509.05     40.10 o 
   1   5   1      281.42      274.22     14.36 o 
   2   5   1      796.79      813.56     49.71 o 
   3   5   1      440.03      398.28     38.60 o 
   4   5   1       69.51       73.63     11.72 o 
   5   5   1      265.66      290.52     16.49 o 
   6   5   1       11.53       12.90      5.63 o 
   7   5   1       55.03       53.23      6.86 o 
   8   5   1       45.25       52.95      7.30 o 
  -7   6   1        4.85        8.24      6.42 o 
  -6   6   1      120.75      133.43     12.32 o 
  -5   6   1       14.36       22.97      4.76 o 
  -4   6   1      260.09      260.86     15.96 o 
  -3   6   1      107.63      115.49      8.36 o 
  -2   6   1      238.20      234.46     13.76 o 
  -1   6   1       95.49       97.34      6.73 o 
   0   6   1       62.07       61.28      2.84 o 
   1   6   1        4.24       10.18      1.91 o 
   2   6   1       24.67       25.00      2.00 o 
   3   6   1       26.81       18.08      7.61 o 
   4   6   1      108.20      114.59      8.40 o 
   5   6   1       70.28       67.71      6.71 o 
   6   6   1       55.20       60.42      6.42 o 
   7   6   1       50.88       55.07      8.53 o 
  -6   7   1        0.02       -2.51      3.18 o 
  -5   7   1       52.89       54.65      7.49 o 
  -4   7   1       25.49       28.61      4.28 o 
  -3   7   1       21.96       17.30      3.52 o 
  -2   7   1      102.10      105.80      8.34 o 
  -1   7   1       15.63       22.04      8.18 o 
   0   7   1      128.86      135.68     12.97 o 
   1   7   1      144.29      153.03     11.79 o 
   2   7   1       57.41       53.77      3.54 o 
   3   7   1      181.51      188.51     13.70 o 
   4   7   1        1.48        2.52      1.47 o 
   5   7   1       86.35       59.28     27.70 o 
   6   7   1        9.72        7.22      7.68 o 
   7   7   1       13.95       22.10      5.07 o 
  -5   8   1        4.84        6.19      3.55 o 
  -4   8   1       21.96       24.34      4.75 o 
  -3   8   1       44.94       54.34      7.54 o 
  -2   8   1        0.17        2.53      3.41 o 
  -1   8   1       84.28      100.31      9.25 o 
   0   8   1       46.68       41.97      5.58 o 
   1   8   1       52.60       52.77      5.02 o 
   2   8   1       96.58       99.13      9.66 o 
   3   8   1        5.50        5.68      3.38 o 
   4   8   1       59.31       63.04      8.88 o 
   5   8   1        2.64        8.47      5.97 o 
  -3   9   1        7.34        4.84      3.46 o 
  -2   9   1       29.81       33.34      6.04 o 
  -1   9   1        0.68       -1.10      2.92 o 
   0   9   1       21.99       19.94      3.88 o 
   1   9   1       19.46       42.81     15.97 o 
   2   9   1        3.30        6.43      5.80 o 
   3   9   1       29.33       36.31      7.20 o 
   4   9   1        1.40       -2.43      3.36 o 
  -3  -8   2       22.42       21.16     16.09 o 
  -2  -8   2        1.09        1.36      2.19 o 
  -1  -8   2        9.69        9.22      3.83 o 
   0  -8   2       33.25       28.49      9.53 o 
   1  -8   2        0.96        1.55      2.88 o 
   2  -8   2       76.00       82.25      8.87 o 
   3  -8   2       16.05       18.48      4.92 o 
  -5  -7   2       10.23        6.15      8.69 o 
  -4  -7   2       41.32       41.89      6.67 o 
  -3  -7   2        0.02       -3.00      5.26 o 
  -2  -7   2       81.19       70.51     27.02 o 
  -1  -7   2       26.51       46.15      3.33 o 
   0  -7   2       55.27       63.81      5.75 o 
   1  -7   2       67.71       70.93      5.00 o 
   2  -7   2        3.05        2.18      2.29 o 
   3  -7   2       53.47       54.15      6.23 o 
   4  -7   2       13.45       11.20      3.55 o 
   5  -7   2       11.36        9.34      4.22 o 
  -6  -6   2       27.02       38.60      6.50 o 
  -5  -6   2       56.19       72.42     13.05 o 
  -4  -6   2       12.83       16.86      3.96 o 
  -3  -6   2      156.44      110.20     50.75 o 
  -2  -6   2       12.33       15.23      3.29 o 
  -1  -6   2      157.35      115.13     21.53 o 
   0  -6   2      175.54      174.24     14.80 o 
   1  -6   2       37.79       41.01      3.40 o 
   2  -6   2      311.27      271.34      9.91 o 
   3  -6   2        3.80        4.85      2.48 o 
   4  -6   2      174.41      183.14     12.25 o 
   5  -6   2       44.84       43.38      5.12 o 
   6  -6   2       24.83       30.53      5.82 o 
  -7  -5   2       99.96      126.06     14.61 o 
  -6  -5   2       24.01       23.92      5.08 o 
  -5  -5   2      107.53      121.16     10.74 o 
  -4  -5   2      133.65      142.66     11.33 o 
  -3  -5   2        7.04       12.35      3.17 o 
  -2  -5   2      239.56      229.41     12.41 o 
  -1  -5   2      119.23      128.96      8.06 o 
   0  -5   2      130.26      131.33      5.35 o 
   1  -5   2      421.75      434.61     14.45 o 
   2  -5   2        0.22       -0.33      1.47 o 
   3  -5   2      329.85      305.14     10.89 o 
   4  -5   2       90.99       90.75      6.64 o 
   5  -5   2       75.42       78.63      6.00 o 
   6  -5   2      140.38      141.10     10.63 o 
   7  -5   2        0.07       -2.82      2.90 o 
  -7  -4   2       12.54        8.23      3.53 o 
  -6  -4   2       28.59       41.91      6.24 o 
  -5  -4   2      160.09      186.52     12.57 o 
  -4  -4   2        0.98        3.51      2.36 o 
  -3  -4   2      442.48      475.29     24.03 o 
  -2  -4   2      230.40      224.20      6.31 o 
  -1  -4   2      447.64      460.64     18.54 o 
   0  -4   2      759.99      764.21     32.92 o 
   1  -4   2       98.53       95.35      4.71 o 
   2  -4   2      812.03      800.51     30.83 o 
   3  -4   2       33.32       28.71      1.98 o 
   4  -4   2      306.23      327.59     13.05 o 
   5  -4   2      192.24      201.48     12.01 o 
   6  -4   2       22.69       23.86      3.53 o 
   7  -4   2      140.25      144.26     11.53 o 
   8  -4   2        8.03        2.80      2.45 o 
  -8  -3   2        0.41        0.02      2.47 o 
  -7  -3   2      154.89      165.91     12.82 o 
  -6  -3   2       58.80       56.58     12.17 o 
  -5  -3   2       98.35       96.48      7.08 o 
  -4  -3   2      432.87      430.76     18.89 o 
  -3  -3   2        4.56        6.39      5.17 o 
  -2  -3   2      876.50      928.77     31.61 o 
  -1  -3   2      262.77      253.04      8.81 o 
   0  -3   2      834.81      873.48     20.68 o 
   1  -3   2      447.68      400.13      9.85 o 
   2  -3   2       75.38       81.60      3.57 o 
   3  -3   2      261.33      245.75     17.26 o 
   4  -3   2      149.72      149.96      5.11 o 
   5  -3   2       15.34       20.33      2.16 o 
   6  -3   2      261.68      291.93     14.52 o 
   7  -3   2       34.32       32.90      4.48 o 
   8  -3   2      110.54      121.39      9.56 o 
  -8  -2   2       59.01       59.85      6.88 o 
  -7  -2   2      134.87      137.08      9.47 o 
  -6  -2   2       65.39       68.18      6.61 o 
  -5  -2   2      745.79      733.00     54.42 o 
  -4  -2   2        0.90        2.50      1.58 o 
  -3  -2   2     1591.51     1439.74     86.17 o 
  -2  -2   2      398.76      376.28      7.64 o 
  -1  -2   2      569.27      511.48     12.29 o 
   0  -2   2     1255.69     1149.13     25.89 o 
   1  -2   2      497.79      529.15     13.34 o 
   2  -2   2     1460.65     1469.67     34.91 o 
   3  -2   2     1548.38     1375.08    140.55 o 
   4  -2   2      612.50      616.80     35.61 o 
   5  -2   2     1402.34     1380.66     53.58 o 
   6  -2   2       47.69       50.58      3.16 o 
   7  -2   2      541.95      535.62     20.41 o 
   8  -2   2       21.01       26.53      3.55 o 
   9  -2   2       80.11       64.07      6.76 o 
  -9  -1   2      104.94      101.34      9.54 o 
  -8  -1   2       15.71       16.51      3.47 o 
  -7  -1   2      209.50      188.98     11.92 o 
  -6  -1   2      279.66      262.17     11.89 o 
  -5  -1   2       83.81       77.77      3.10 o 
  -4  -1   2      978.85      919.67     18.71 o 
  -3  -1   2      102.52       98.74      2.08 o 
  -2  -1   2     1007.83      969.84     19.09 o 
  -1  -1   2     2064.79     1763.71     90.21 o 
   0  -1   2      294.50      274.31      6.44 o 
   1  -1   2     3383.36     3560.99     75.26 o 
   2  -1   2       50.94       51.41      2.08 o 
   3  -1   2     1312.52     1339.41     32.47 o 
   4  -1   2      593.35      608.96     16.17 o 
   5  -1   2       91.67       96.02      4.83 o 
   6  -1   2      486.51      536.74     18.45 o 
   7  -1   2       41.70       42.43      3.12 o 
   8  -1   2      135.75      123.73      6.51 o 
   9  -1   2       83.83       88.42     10.39 o 
  -9   0   2        0.12       -3.47      4.63 o 
  -8   0   2      138.05      129.43      9.07 o 
  -7   0   2      132.73      135.90     11.13 o 
  -6   0   2      159.94      147.90      4.38 o 
  -5   0   2      863.76      827.06     20.64 o 
  -4   0   2        3.12        4.58      1.09 o 
  -3   0   2     1634.63     1659.47     36.32 o 
  -2   0   2      578.94      553.58     39.07 o 
   0   0   2     3324.52     3337.55     43.07 o 
   1   0   2       88.88       99.10      1.13 o 
   2   0   2     4075.26     4280.19     91.68 o 
   3   0   2     1137.69     1293.00     61.16 o 
   4   0   2     1168.12     1266.67     33.24 o 
   5   0   2     1032.78     1128.17     33.21 o 
   6   0   2       35.47       37.75      2.86 o 
   7   0   2      408.18      392.44     14.17 o 
   8   0   2       73.11       67.99      4.74 o 
   9   0   2       63.34       61.04      5.83 o 
  -9   1   2      140.30      141.01     16.88 o 
  -8   1   2       56.72       46.93      4.71 o 
  -7   1   2      304.68      304.40     10.10 o 
  -6   1   2      448.76      447.37     13.17 o 
  -5   1   2      131.90      126.50      3.99 o 
  -4   1   2     1094.50     1084.26     42.07 o 
  -3   1   2      195.44      201.68      6.04 o 
  -2   1   2     1269.28     1317.38     47.51 o 
  -1   1   2     3057.92     3363.30    178.03 o 
   0   1   2      420.52      462.77      4.79 o 
   1   1   2     4714.85     4844.73    108.35 o 
   2   1   2      176.78      188.27      8.17 o 
   3   1   2     1385.47     1439.97     32.51 o 
   4   1   2      808.68      824.87     19.86 o 
   5   1   2       41.66       40.53      2.07 o 
   6   1   2      642.51      610.32     20.75 o 
   7   1   2       74.42       76.85      3.75 o 
   8   1   2      162.27      139.46      9.78 o 
   9   1   2       99.27       93.73      8.93 o 
  -9   2   2        0.38        1.07      4.10 o 
  -8   2   2       71.08       73.19      5.58 o 
  -7   2   2       92.82       89.03      3.98 o 
  -6   2   2       24.60       22.56      1.72 o 
  -5   2   2      508.97      498.77     12.85 o 
  -4   2   2      128.02      121.32      3.61 o 
  -3   2   2      889.64      890.08     17.64 o 
  -2   2   2     1486.55     1534.26     27.50 o 
  -1   2   2      360.36      359.35      5.32 o 
   0   2   2     3038.88     3423.18     73.83 o 
   1   2   2       56.24       54.09      1.74 o 
   2   2   2     2390.77     2460.18     56.22 o 
   3   2   2      597.23      631.76     18.03 o 
   4   2   2      352.29      375.08     13.23 o 
   5   2   2      735.60      752.72     28.87 o 
   6   2   2        2.91        5.34      2.34 o 
   7   2   2      280.57      265.50     14.04 o 
   8   2   2       77.58       78.80      6.51 o 
   9   2   2       33.13       46.75     11.84 o 
  -8   3   2       25.56       27.00      4.06 o 
  -7   3   2      183.47      188.36     11.97 o 
  -6   3   2      236.72      227.24     11.95 o 
  -5   3   2       22.34       21.27      2.70 o 
  -4   3   2      774.56      729.64     19.30 o 
  -3   3   2      262.01      250.01      4.27 o 
  -2   3   2     1081.17     1070.50     35.48 o 
  -1   3   2     1252.53     1233.86     21.56 o 
   0   3   2     1125.02     1151.52     93.68 o 
   1   3   2     1206.46     1190.05     26.55 o 
   2   3   2      128.20      140.46      3.63 o 
   3   3   2      253.39      239.16      8.22 o 
   4   3   2      209.66      212.76      5.29 o 
   5   3   2        3.87        2.77      1.66 o 
   6   3   2      201.11      216.93     11.84 o 
   7   3   2      114.26      111.61     11.46 o 
   8   3   2       39.10       47.66      5.81 o 
   9   3   2       96.95       95.69     10.24 o 
  -8   4   2       14.99       30.13      8.98 o 
  -7   4   2      138.60      135.73      9.96 o 
  -6   4   2        2.35        1.53      1.76 o 
  -5   4   2      520.37      556.79     27.19 o 
  -4   4   2      168.56      176.79      9.12 o 
  -3   4   2      663.45      618.66     22.49 o 
  -2   4   2      736.02      706.94     24.66 o 
  -1   4   2       50.03       47.85      2.89 o 
   0   4   2      697.62      620.92     22.04 o 
   1   4   2      875.72      863.45     24.80 o 
   2   4   2      225.52      198.91      5.46 o 
   3   4   2     1640.68     1548.94     39.81 o 
   4   4   2       11.74       12.12      1.91 o 
   5   4   2     1045.95     1051.08     48.67 o 
   6   4   2       33.22       41.50      4.89 o 
   7   4   2      290.17      308.22     19.25 o 
   8   4   2       68.04       60.88      7.61 o 
   9   4   2       21.89       18.32      7.72 o 
  -8   5   2       37.71       26.70      4.90 o 
  -7   5   2       45.10       41.46      6.42 o 
  -6   5   2      186.93      182.52     12.64 o 
  -5   5   2        0.90        2.10      2.32 o 
  -4   5   2      336.13      333.03     18.89 o 
  -3   5   2       97.21       98.81      7.14 o 
  -2   5   2      157.72      146.96      7.48 o 
  -1   5   2      395.37      380.98     10.82 o 
   0   5   2       10.15       12.15      2.04 o 
   1   5   2      436.29      419.11     11.34 o 
   2   5   2      242.34      232.27      6.62 o 
   3   5   2      120.47      106.99      3.17 o 
   4   5   2      307.67      292.51     15.48 o 
   5   5   2        1.64        3.28      5.28 o 
   6   5   2      124.76      129.09     13.02 o 
   7   5   2       48.78       48.59      6.65 o 
   8   5   2       15.57       22.85      4.89 o 
  -7   6   2       46.81       49.47      6.54 o 
  -6   6   2        4.44        4.57      2.87 o 
  -5   6   2      154.32      156.24     13.59 o 
  -4   6   2       30.78       36.18      4.38 o 
  -3   6   2      140.39      139.59     10.67 o 
  -2   6   2      257.59      257.48     13.81 o 
  -1   6   2        2.04        4.20      2.86 o 
   0   6   2      541.20      508.27     33.95 o 
   1   6   2      157.45      158.17     11.71 o 
   2   6   2      398.17      354.34     38.25 o 
   3   6   2      344.48      312.45     17.78 o 
   4   6   2       76.34       79.21      7.05 o 
   5   6   2      216.03      208.21     12.59 o 
   6   6   2        0.82        4.83      3.13 o 
   7   6   2       47.70       49.79      6.60 o 
   8   6   2       23.12       27.00      7.58 o 
  -6   7   2       79.83       82.48     12.63 o 
  -5   7   2        0.28       -2.32      2.91 o 
  -4   7   2       99.31      106.47     10.88 o 
  -3   7   2       68.33       69.72     11.38 o 
  -2   7   2       33.08       30.18      4.40 o 
  -1   7   2      238.28      256.71     16.52 o 
   0   7   2        2.30        0.14      1.24 o 
   1   7   2      228.40      223.48      8.91 o 
   2   7   2       57.01       63.50      7.45 o 
   3   7   2       46.13       59.19      6.25 o 
   4   7   2       76.22       89.74      7.90 o 
   5   7   2        1.76        3.48      1.80 o 
   6   7   2       35.38       43.71     11.99 o 
   7   7   2       18.12       13.51      4.84 o 
  -5   8   2       15.40       24.25      5.89 o 
  -4   8   2       15.79       21.73      4.75 o 
  -3   8   2       14.72        7.24      3.01 o 
  -2   8   2       57.76       64.75      8.06 o 
  -1   8   2        0.91        1.11      2.27 o 
   0   8   2       61.25       64.01     10.90 o 
   1   8   2       11.28       20.43      5.58 o 
   2   8   2       21.59       25.30     10.99 o 
   3   8   2       34.41       37.62      5.57 o 
   4   8   2        0.14       -1.60      2.41 o 
   5   8   2       26.92       31.36      5.79 o 
   6   8   2        5.56        4.19      3.04 o 
  -3   9   2       12.56       20.81      4.64 o 
  -2   9   2        4.53        0.23      2.62 o 
  -1   9   2       41.32       29.49      5.28 o 
   0   9   2        0.16       -1.44      4.33 o 
   1   9   2       39.80       43.98     26.92 o 
   2   9   2        1.61        3.28      4.43 o 
   3   9   2       10.40        8.07      3.42 o 
   4   9   2        2.92        5.85      3.66 o 
   0  10   2        1.45       13.86      7.98 o 
   1  10   2       10.44       17.59      8.87 o 
   0  -8   3       35.23       25.46      8.85 o 
   1  -8   3        7.69        2.82      5.64 o 
  -4  -7   3        9.03       11.40      4.90 o 
  -3  -7   3       20.48       20.13      3.63 o 
  -2  -7   3        0.01        3.04      3.06 o 
  -1  -7   3       32.08       44.00     18.41 o 
   0  -7   3       22.81       21.77      4.91 o 
   1  -7   3       12.67       17.20      2.94 o 
   2  -7   3       63.50       68.39      9.03 o 
   3  -7   3        0.50       -0.39      2.23 o 
   4  -7   3       53.39       53.88      6.83 o 
  -5  -6   3       29.92       40.86      7.26 o 
  -4  -6   3       33.60       26.37     11.59 o 
  -3  -6   3        3.82        4.48      2.82 o 
  -2  -6   3       70.11       46.92     17.41 o 
  -1  -6   3       25.17       24.90      4.45 o 
   0  -6   3       44.03       59.50      6.23 o 
   1  -6   3      114.79      102.32      8.22 o 
   2  -6   3        1.34        3.11      1.75 o 
   3  -6   3      117.19      123.77      9.82 o 
   4  -6   3       22.22       17.70      3.69 o 
   5  -6   3       39.05       44.32      6.31 o 
   6  -6   3       43.94       34.57      7.21 o 
  -6  -5   3        2.83       -2.42      3.41 o 
  -5  -5   3       67.67       72.17     16.01 o 
  -4  -5   3        5.70        3.68      2.51 o 
  -3  -5   3      270.64      287.24     18.83 o 
  -2  -5   3       85.35       70.61     10.74 o 
  -1  -5   3      357.39      371.91     17.50 o 
   0  -5   3      191.43      186.09     14.41 o 
   1  -5   3      104.16      109.53      5.82 o 
   2  -5   3      191.94      175.69     11.40 o 
   3  -5   3        6.91        8.03      2.76 o 
   4  -5   3       94.80      100.11      8.07 o 
   5  -5   3      101.01      101.30      8.77 o 
   6  -5   3        9.86       10.43      3.48 o 
   7  -5   3       98.23      107.60     13.20 o 
  -7  -4   3      121.26      136.86     13.46 o 
  -6  -4   3       55.41       77.33      9.28 o 
  -5  -4   3      182.45      195.76     15.12 o 
  -4  -4   3      246.91      265.47     15.29 o 
  -3  -4   3       71.56       67.13      5.32 o 
  -2  -4   3      372.58      377.71     14.91 o 
  -1  -4   3       27.64       22.80      3.14 o 
   0  -4   3      173.79      172.08      9.50 o 
   1  -4   3      417.60      405.74     13.25 o 
   2  -4   3        1.37        0.36      1.05 o 
   3  -4   3      468.43      454.59     15.27 o 
   4  -4   3       86.03       77.47      5.53 o 
   5  -4   3      143.99      154.80      7.78 o 
   6  -4   3      133.81      133.63     10.37 o 
   7  -4   3        1.55       -2.29      2.29 o 
  -7  -3   3       17.16       29.67      5.31 o 
  -6  -3   3       77.00       94.55      9.70 o 
  -5  -3   3      230.58      240.59     15.25 o 
  -4  -3   3       20.33       22.16      3.21 o 
  -3  -3   3      617.19      557.60     27.33 o 
  -2  -3   3       89.07       92.02      4.65 o 
   0  -3   3      667.30      628.04     16.84 o 
   1  -3   3       11.08       15.09      1.26 o 
   2  -3   3     1076.82      996.26     34.31 o 
   3  -3   3      427.66      438.23     13.61 o 
   4  -3   3      619.65      639.40     21.58 o 
   5  -3   3      645.43      692.99     32.33 o 
   6  -3   3      109.39      109.60      7.90 o 
   7  -3   3      356.67      349.38     19.34 o 
   8  -3   3        0.42        2.00      2.24 o 
  -8  -2   3        0.16       -0.23      2.45 o 
  -7  -2   3      161.93      165.38     13.80 o 
  -6  -2   3       78.46      104.02      9.10 o 
  -5  -2   3      151.32      158.53     11.73 o 
  -4  -2   3      393.34      423.05     19.73 o 
  -3  -2   3        1.26        1.72      0.96 o 
  -2  -2   3      657.11      655.45     17.18 o 
  -1  -2   3      769.23      339.12     83.32 o 
   0  -2   3      793.10      769.42     18.08 o 
   1  -2   3     1980.24     1964.27     52.69 o 
   2  -2   3      253.05      270.79      6.51 o 
   3  -2   3     1160.45     1133.55     30.92 o 
   4  -2   3       13.38       14.46      1.63 o 
   5  -2   3      157.14      169.95      7.22 o 
   6  -2   3      104.37      112.11      5.93 o 
   7  -2   3       10.95       11.79      2.06 o 
   8  -2   3       73.04       77.71      6.73 o 
  -8  -1   3      104.49      110.23     15.37 o 
  -7  -1   3       25.90       28.78      4.54 o 
  -6  -1   3      185.22      189.00     12.04 o 
  -5  -1   3      310.87      315.64     14.16 o 
  -4  -1   3       38.95       43.22      1.85 o 
  -3  -1   3      840.08      808.43     20.45 o 
  -2  -1   3      147.54      146.88      5.39 o 
  -1  -1   3      763.62      712.64     40.73 o 
   0  -1   3      925.33      846.16     16.75 o 
   1  -1   3       33.59       34.58      1.02 o 
   2  -1   3     1601.70     1631.52     36.63 o 
   3  -1   3      318.14      331.21     14.64 o 
   4  -1   3      618.74      603.99     15.91 o 
   5  -1   3      719.60      757.62     24.16 o 
   6  -1   3       40.62       39.41      3.06 o 
   7  -1   3      427.20      461.67     22.23 o 
   8  -1   3       20.83       18.93      2.74 o 
   9  -1   3       90.57       88.51     11.65 o 
  -8   0   3       12.20       16.43      3.32 o 
  -7   0   3      193.85      196.10     11.94 o 
  -6   0   3      222.22      210.43      6.75 o 
  -5   0   3      106.74      100.13     13.78 o 
  -4   0   3      796.72      786.16     20.44 o 
  -3   0   3       81.22       80.17      4.79 o 
  -2   0   3     1127.50     1043.10     34.93 o 
  -1   0   3     1198.41     1213.40     25.50 o 
   0   0   3      236.99      221.99      3.94 o 
   1   0   3     1846.34     1752.35     31.43 o 
   2   0   3       93.09      105.79      2.91 o 
   3   0   3      842.69      914.71     51.27 o 
   4   0   3      683.42      688.95     17.88 o 
   5   0   3       73.89       72.98      3.44 o 
   6   0   3      636.65      653.91     21.87 o 
   7   0   3       27.11       29.71      3.02 o 
   8   0   3      186.64      188.54      9.52 o 
   9   0   3       71.39       78.63     19.38 o 
  -8   1   3       57.29       56.64      8.83 o 
  -7   1   3       18.91       18.64      3.93 o 
  -6   1   3        8.14        9.20      1.68 o 
  -5   1   3      319.54      324.37      9.58 o 
  -4   1   3      231.85      231.40      6.66 o 
  -3   1   3      996.76     1018.42     66.21 o 
  -2   1   3     2330.97     2324.35     57.05 o 
  -1   1   3      919.93      926.18     33.10 o 
   0   1   3     4556.37     4622.63     93.97 o 
   1   1   3      136.09      128.11      1.65 o 
   2   1   3     1957.02     2177.13     51.12 o 
   3   1   3      274.61      288.33      9.31 o 
   4   1   3      392.42      395.01     10.99 o 
   5   1   3      685.75      731.06     22.24 o 
   6   1   3        0.09        3.52      4.12 o 
   7   1   3      355.07      365.50     14.02 o 
   8   1   3       80.65       71.07      4.46 o 
   9   1   3       63.32       63.89      6.67 o 
  -8   2   3       60.48       69.65     12.43 o 
  -7   2   3      218.97      212.03     11.52 o 
  -6   2   3      561.02      444.80     62.74 o 
  -5   2   3      196.24      193.50      9.67 o 
  -4   2   3     1612.17     1600.31     43.13 o 
  -3   2   3       13.63       19.82      3.11 o 
  -2   2   3     2017.30     2069.36     49.35 o 
  -1   2   3      126.68      122.23      6.27 o 
   0   2   3      339.89      383.74     13.54 o 
   1   2   3     1175.56     1226.56     25.08 o 
   2   2   3      319.52      317.75      6.38 o 
   3   2   3      955.20      935.60     30.07 o 
   4   2   3      907.55      970.42     45.89 o 
   5   2   3      117.87      118.98      4.31 o 
   6   2   3      536.51      564.83     19.57 o 
   7   2   3       17.21       17.50      2.72 o 
   8   2   3      119.17      115.00      8.73 o 
   9   2   3       69.77       67.85      8.02 o 
  -8   3   3       61.31       60.61      8.12 o 
  -7   3   3       81.74       79.02      6.50 o 
  -6   3   3       29.85       32.46      3.75 o 
  -5   3   3      491.98      451.59     11.88 o 
  -4   3   3       37.60       36.91      1.35 o 
  -3   3   3      871.47      879.23     21.42 o 
  -2   3   3      712.27      744.68     35.84 o 
  -1   3   3      281.88      287.77     10.86 o 
   0   3   3     1478.79     1567.18     37.37 o 
   1   3   3      483.14      495.98     11.35 o 
   2   3   3      798.99      775.82     24.24 o 
   3   3   3     1756.11     1863.90     53.80 o 
   4   3   3      177.11      176.86      5.17 o 
   5   3   3     1370.80     1395.78     43.36 o 
   6   3   3        1.90        1.61      2.10 o 
   7   3   3      527.20      510.35     37.70 o 
   8   3   3       55.72       55.90      6.83 o 
   9   3   3       69.68       68.23      7.87 o 
  -8   4   3       21.88       29.00      5.08 o 
  -7   4   3      119.00      115.57      9.94 o 
  -6   4   3      162.46      165.85     10.93 o 
  -5   4   3       56.92       53.41      4.78 o 
  -4   4   3      336.56      323.53     25.47 o 
  -3   4   3       46.98       40.79      3.06 o 
  -2   4   3      176.44      178.00      8.02 o 
  -1   4   3     1020.78     1030.46     29.64 o 
   0   4   3        8.60       11.22      1.36 o 
   1   4   3     2784.70     2867.09    102.46 o 
   2   4   3        7.36        9.07      1.16 o 
   3   4   3     1417.64     1392.01     41.31 o 
   4   4   3       76.67       69.68      2.88 o 
   5   4   3      154.39      140.61      6.76 o 
   6   4   3       48.80       55.21      5.23 o 
   7   4   3        9.63       13.28      8.67 o 
   8   4   3        8.70       15.68      3.70 o 
   9   4   3       44.09       47.47      6.66 o 
  -7   5   3       37.87       39.86      7.67 o 
  -6   5   3       28.11       36.19      5.25 o 
  -5   5   3      197.67      213.65     13.24 o 
  -4   5   3        8.32        8.02      2.46 o 
  -3   5   3      322.75      326.99     16.88 o 
  -2   5   3      254.95      246.43     12.86 o 
  -1   5   3      194.02      189.30     12.20 o 
   0   5   3      474.63      437.19     11.23 o 
   1   5   3        0.31        1.50      0.87 o 
   2   5   3      318.49      295.40      8.91 o 
   3   5   3      231.64      221.83      7.84 o 
   4   5   3       46.07       47.28      3.47 o 
   5   5   3      309.19      308.11     18.53 o 
   6   5   3        8.29        7.09      2.63 o 
   7   5   3      130.10      124.00     10.12 o 
   8   5   3       35.92       30.49      4.78 o 
  -7   6   3       18.97       20.17      4.95 o 
  -6   6   3       86.01       96.70     10.13 o 
  -5   6   3        0.02        4.93      3.23 o 
  -4   6   3      145.59      143.17     10.62 o 
  -3   6   3       99.99      106.89      7.89 o 
  -2   6   3       88.92       92.30      7.27 o 
  -1   6   3      334.33      311.20     15.05 o 
   0   6   3        0.80       -0.15      1.53 o 
   1   6   3      282.23      271.89     12.92 o 
   2   6   3       58.02       64.90      5.36 o 
   3   6   3       48.05       48.42      2.91 o 
   4   6   3      131.04       87.77     36.56 o 
   5   6   3        6.26        4.51      2.73 o 
   6   6   3       81.63       84.64      8.72 o 
   7   6   3       34.87       25.23      5.50 o 
   8   6   3       15.23       22.29      4.81 o 
  -6   7   3        0.07        1.35      8.22 o 
  -5   7   3       12.81       16.50      4.67 o 
  -4   7   3       42.48       48.66      5.87 o 
  -3   7   3       17.30       16.58      3.45 o 
  -2   7   3      180.64      183.64     11.64 o 
  -1   7   3        0.22       -4.16      4.16 o 
   0   7   3      221.79      200.40     11.92 o 
   1   7   3       33.26       31.66      5.51 o 
   2   7   3       87.93       91.43      4.89 o 
   3   7   3       87.07       71.81      8.54 o 
   4   7   3        5.36        7.65      3.28 o 
   5   7   3       68.96       43.32     14.56 o 
   6   7   3        7.04       10.92      7.07 o 
   7   7   3       17.99       30.31      6.52 o 
  -5   8   3        0.53        0.80      3.06 o 
  -4   8   3      126.13      133.22     12.83 o 
  -3   8   3       20.37       14.14      4.27 o 
  -2   8   3       93.76       89.85      9.15 o 
  -1   8   3       52.28       50.07      5.89 o 
   0   8   3        8.01        8.68      3.17 o 
   1   8   3       51.47       52.30      8.20 o 
   2   8   3       22.52       23.84      3.37 o 
   3   8   3       15.69       17.12      3.23 o 
   4   8   3       53.35       55.60      7.63 o 
   5   8   3        0.02       -3.23      3.23 o 
   6   8   3       24.24       19.52      7.97 o 
  -4   9   3        9.67        1.88      3.19 o 
  -3   9   3        9.32        7.25      3.41 o 
  -2   9   3       28.14       33.17      5.40 o 
  -1   9   3        0.11       -1.65      2.59 o 
   0   9   3       24.13       22.43      4.85 o 
   1   9   3       24.68       27.57      5.22 o 
   2   9   3        3.17        4.51      4.74 o 
   3   9   3       54.68       51.91     13.82 o 
   4   9   3        2.31        4.45      3.39 o 
   5   9   3       40.67       62.69      9.78 o 
  -1  10   3       10.38        7.17      4.09 o 
   0  10   3        2.34        4.36      6.40 o 
   1  10   3       28.03       61.49     18.76 o 
   2  10   3        5.42       15.34     11.82 o 
  -2  -7   4       61.50       74.58     21.70 o 
  -1  -7   4        0.32       -0.38      2.93 o 
   0  -7   4       48.87       62.94      7.90 o 
   1  -7   4       17.87       13.85      3.74 o 
   2  -7   4        9.06        6.86      4.15 o 
   3  -7   4       33.20       20.49      5.41 o 
  -4  -6   4        7.53        2.94      1.67 o 
  -3  -6   4       54.16       61.42      8.72 o 
  -2  -6   4        0.72        1.26      3.50 o 
  -1  -6   4       93.52      103.18     10.53 o 
   0  -6   4       32.55       39.94      4.27 o 
   1  -6   4       46.25       47.53     10.31 o 
   2  -6   4       72.82       71.31      5.28 o 
   3  -6   4        0.13       -0.52      2.44 o 
   4  -6   4       56.37       56.62      9.97 o 
   5  -6   4       22.61       36.24      8.67 o 
  -5  -5   4      109.17      117.86     11.36 o 
  -4  -5   4       49.71       56.26      6.85 o 
  -3  -5   4       88.12       44.94      6.58 o 
  -2  -5   4       94.62      107.18      8.37 o 
  -1  -5   4        1.71        1.51      1.54 o 
   0  -5   4       68.13       82.46      5.04 o 
   1  -5   4      119.16      121.82      6.69 o 
   2  -5   4       10.52       13.17      2.09 o 
   3  -5   4      243.77      235.43     11.10 o 
   4  -5   4        6.50        6.20      2.33 o 
   5  -5   4      129.16      140.77     10.09 o 
   6  -5   4       25.92       18.02      6.24 o 
  -6  -4   4       22.63       17.68      5.28 o 
  -5  -4   4       19.37       24.44      4.32 o 
  -4  -4   4        3.33        1.22      5.40 o 
  -3  -4   4      130.92       89.81     25.31 o 
  -2  -4   4       54.48       54.69      5.56 o 
  -1  -4   4      212.55      224.53      8.61 o 
   0  -4   4      253.00      240.01     10.01 o 
   1  -4   4       76.56       79.39      4.34 o 
   2  -4   4      314.99      264.87      9.39 o 
   3  -4   4        7.64       15.49      1.90 o 
   4  -4   4      167.25      151.10      7.27 o 
   5  -4   4      123.60      136.28      7.06 o 
   6  -4   4       20.27       19.66      4.59 o 
   7  -4   4      139.49      143.85     17.83 o 
  -7  -3   4       58.53       70.06      8.22 o 
  -6  -3   4       29.84       37.57      5.65 o 
  -5  -3   4       70.06       76.68      7.44 o 
  -4  -3   4      194.62      211.80     13.07 o 
  -3  -3   4        2.20        0.44      1.08 o 
  -2  -3   4      415.89      403.98     25.74 o 
  -1  -3   4      129.94      139.80      7.05 o 
   0  -3   4      349.60      332.16     15.45 o 
   1  -3   4      456.47      439.70     13.66 o 
   2  -3   4       72.79       63.67      2.76 o 
   3  -3   4      421.75      428.13     17.09 o 
   4  -3   4       15.24       14.41      1.96 o 
   5  -3   4      111.93      120.92      5.56 o 
   6  -3   4       82.25       75.77      5.05 o 
   7  -3   4        0.39        3.03      3.18 o 
   8  -3   4       53.48       67.75     10.79 o 
  -7  -2   4        5.19        4.90      3.02 o 
  -6  -2   4      111.25      110.02      9.15 o 
  -5  -2   4      124.72      138.05      9.91 o 
  -4  -2   4       32.98       38.71      4.41 o 
  -3  -2   4      471.07      436.95     14.53 o 
  -2  -2   4       69.63       96.85     13.75 o 
  -1  -2   4      516.36      524.61     40.97 o 
   0  -2   4      643.66      602.84     16.22 o 
   1  -2   4       82.30       78.69      2.95 o 
   2  -2   4      927.61      893.52     23.21 o 
   3  -2   4       98.50       94.15      3.36 o 
   4  -2   4      468.83      476.00     15.63 o 
   5  -2   4      428.65      414.10     13.62 o 
   6  -2   4       72.17       76.13      4.77 o 
   7  -2   4      332.06      353.31     17.29 o 
   8  -2   4        1.49       -1.72      3.19 o 
  -8  -1   4        0.58        4.58      3.78 o 
  -7  -1   4       92.74       88.94      7.61 o 
  -6  -1   4      141.87      145.41      9.58 o 
  -5  -1   4       70.78       72.96     10.10 o 
  -4  -1   4      771.53      789.53     24.50 o 
  -3  -1   4        3.43        3.36      1.01 o 
  -2  -1   4     1480.40     1478.57     55.07 o 
  -1  -1   4      352.20      328.61      9.85 o 
   0  -1   4      736.78      684.37     40.80 o 
   1  -1   4      858.44      871.33     25.31 o 
   2  -1   4        0.83       -0.73      1.03 o 
   3  -1   4      724.42      771.84     21.28 o 
   4  -1   4      337.05      331.25      9.45 o 
   5  -1   4      192.82      208.66     14.19 o 
   6  -1   4      407.74      412.56     15.86 o 
   7  -1   4        0.01        1.08      1.73 o 
   8  -1   4      154.21      150.09      8.88 o 
  -8   0   4       70.83       67.48      7.33 o 
  -7   0   4       12.00       15.86      3.97 o 
  -6   0   4      109.92      101.57      7.03 o 
  -5   0   4      222.06      229.85      7.41 o 
  -4   0   4       10.65       22.93      6.73 o 
  -3   0   4      717.27      477.26    155.72 o 
  -2   0   4      267.16      262.54     10.37 o 
  -1   0   4      738.17      713.55     16.61 o 
   0   0   4     1457.40     1379.97     29.02 o 
   1   0   4      170.82      167.04      9.45 o 
   2   0   4     1419.13     1465.95     23.86 o 
   3   0   4      118.22      116.65      2.62 o 
   4   0   4      561.95      588.80     26.28 o 
   5   0   4      432.03      434.01     14.08 o 
   6   0   4       30.48       28.76      2.60 o 
   7   0   4      326.12      336.96     28.53 o 
   8   0   4       27.17       26.70      3.72 o 
   9   0   4       89.27       85.14     13.48 o 
  -8   1   4       19.33        8.62      4.40 o 
  -7   1   4      229.95      210.95     12.44 o 
  -6   1   4      334.93      301.79     11.10 o 
  -5   1   4      404.76      404.35     13.30 o 
  -4   1   4     1149.24     1189.27     45.20 o 
  -3   1   4      273.58      288.78      8.00 o 
  -2   1   4     1558.33     1540.44     40.32 o 
  -1   1   4       28.24       40.92      2.25 o 
   0   1   4      385.18      414.16     19.34 o 
   1   1   4      934.43      929.10     29.81 o 
   2   1   4      102.28      119.79     11.21 o 
   3   1   4     1613.50     1813.32     57.74 o 
   4   1   4      535.07      545.33     14.74 o 
   5   1   4      437.35      425.94     19.53 o 
   6   1   4      449.30      466.90     16.87 o 
   7   1   4       17.18       18.69      2.61 o 
   8   1   4      133.69      137.31      7.85 o 
   9   1   4       19.26       27.76      4.92 o 
  -8   2   4       85.23       95.41     12.98 o 
  -7   2   4        2.98        4.99      3.05 o 
  -6   2   4       90.59       86.88      5.40 o 
  -5   2   4       82.10       86.34      6.05 o 
  -4   2   4        3.28        5.43      2.02 o 
  -3   2   4      186.82      177.69      8.25 o 
  -2   2   4      808.60      875.22     25.20 o 
  -1   2   4       81.93       68.27      3.00 o 
   0   2   4     2310.29     2443.69     57.19 o 
   1   2   4        0.34        1.87      1.18 o 
   2   2   4     1209.27     1255.81     27.69 o 
   3   2   4      265.23      271.59      6.25 o 
   4   2   4      262.53      282.94     39.19 o 
   5   2   4      541.06      597.73     19.93 o 
   6   2   4        3.76        4.04      1.37 o 
   7   2   4      341.57      357.80     14.99 o 
   8   2   4       83.53       81.65      8.30 o 
   9   2   4       76.48       74.56      8.92 o 
  -8   3   4        7.44        4.98      4.47 o 
  -7   3   4       77.41       78.57      6.81 o 
  -6   3   4      120.02      125.21      9.18 o 
  -5   3   4       32.56       31.40      3.33 o 
  -4   3   4      378.09      394.47     11.29 o 
  -3   3   4       72.89       70.21      4.33 o 
  -2   3   4      433.04      464.90     17.75 o 
  -1   3   4      868.25      867.15     22.09 o 
   0   3   4      138.97      127.97      4.90 o 
   1   3   4     1764.75     1581.86    144.19 o 
   2   3   4        2.22        6.91      0.73 o 
   3   3   4     1024.02     1028.44     75.21 o 
   4   3   4      101.78      101.71      3.98 o 
   5   3   4      141.70      149.46      5.74 o 
   6   3   4      120.35      125.91      5.51 o 
   7   3   4        3.56        4.81      1.40 o 
   8   3   4       33.21       44.82      6.12 o 
   9   3   4       38.74       38.17      5.64 o 
  -8   4   4       49.10       46.28      9.21 o 
  -7   4   4       37.77       34.84      6.49 o 
  -6   4   4       49.19       49.76      5.30 o 
  -5   4   4      236.07      231.22     12.86 o 
  -4   4   4        3.62        5.23      3.89 o 
  -3   4   4      524.61      550.54     16.32 o 
  -2   4   4      283.34      277.14     11.50 o 
  -1   4   4      389.59      442.89     13.06 o 
   0   4   4      575.05      580.39     15.94 o 
   1   4   4        0.39        1.11      1.17 o 
   2   4   4      372.32      353.65     10.82 o 
   3   4   4      401.41      386.25     15.17 o 
   4   4   4       57.98       58.17      3.12 o 
   5   4   4      613.31      619.25     27.15 o 
   6   4   4        8.83       11.14      1.55 o 
   7   4   4      315.20      308.18     22.68 o 
   8   4   4       43.51       38.28      5.39 o 
   9   4   4       54.45       51.12      6.67 o 
  -7   5   4       23.48       28.50      5.72 o 
  -6   5   4      110.43      120.34     10.32 o 
  -5   5   4        1.26        3.49      2.72 o 
  -4   5   4      352.81      368.06     23.32 o 
  -3   5   4      146.90      138.01      8.62 o 
  -2   5   4      418.37      409.41     20.99 o 
  -1   5   4      539.27      551.65     22.62 o 
   0   5   4       83.27       76.23      6.79 o 
   1   5   4      556.68      559.84     17.26 o 
   2   5   4       62.42       56.00      3.08 o 
   3   5   4      181.86      178.08      7.16 o 
   4   5   4      257.55      245.05      9.47 o 
   5   5   4        8.03        9.88      1.72 o 
   6   5   4      172.88      162.23     15.01 o 
   7   5   4       17.30       22.14      4.79 o 
   8   5   4       35.01       40.21      5.72 o 
  -7   6   4       11.98       19.63      8.84 o 
  -6   6   4       14.60       18.65      5.34 o 
  -5   6   4       65.77       71.62      7.55 o 
  -4   6   4        2.24        4.83      2.47 o 
  -3   6   4      107.51       99.72     12.62 o 
  -2   6   4      112.36      113.55      8.25 o 
  -1   6   4       26.28       33.36      4.06 o 
   0   6   4      343.15      325.88     13.38 o 
   1   6   4       16.09       20.31      3.28 o 
   2   6   4      300.00      299.43     25.50 o 
   3   6   4      116.12      108.48      4.78 o 
   4   6   4       80.45       74.19      4.04 o 
   5   6   4      123.40      117.22      8.07 o 
   6   6   4        0.09       -2.75      2.75 o 
   7   6   4       47.06       51.64      6.91 o 
   8   6   4       16.27       15.56      3.99 o 
  -6   7   4      111.75      108.31     14.35 o 
  -5   7   4        7.03       12.51      8.26 o 
  -4   7   4      274.30      271.53     20.08 o 
  -3   7   4        0.53       -0.33      3.27 o 
  -2   7   4      260.50      255.19     16.84 o 
  -1   7   4       18.72       17.61      3.41 o 
   0   7   4       49.50       45.45      3.35 o 
   1   7   4       64.03       68.38      6.46 o 
   2   7   4       34.21       33.19      3.66 o 
   3   7   4       63.50       66.23      6.44 o 
   4   7   4      119.61      111.81      8.78 o 
   5   7   4       10.45       15.70      9.16 o 
   6   7   4       75.95       41.54     19.57 o 
   7   7   4        0.35        3.25      2.96 o 
  -5   8   4        1.33        2.41      6.58 o 
  -4   8   4        0.47       -0.61      3.72 o 
  -3   8   4        1.34       -1.51      2.79 o 
  -2   8   4       40.98       46.26      9.14 o 
  -1   8   4       14.46        8.20      2.97 o 
   0   8   4      102.43      106.59      9.27 o 
   1   8   4       28.01       26.08      5.66 o 
   2   8   4       56.09       51.66      4.96 o 
   3   8   4       29.31       23.45      8.34 o 
   4   8   4        2.58       -2.82      5.32 o 
   5   8   4       20.55       23.86      4.20 o 
   6   8   4        7.71       15.13      4.34 o 
  -4   9   4        9.49       13.05      8.53 o 
  -3   9   4        5.63       11.40      4.52 o 
  -2   9   4        3.79       -0.01      2.50 o 
  -1   9   4       26.03       20.93      4.74 o 
   0   9   4        0.15        3.95      3.33 o 
   1   9   4       40.04       41.16     13.95 o 
   2   9   4        4.22        8.65     10.09 o 
   3   9   4       25.43       23.75      4.31 o 
   4   9   4        4.72        4.77      3.58 o 
   5   9   4        5.32        5.69      3.73 o 
  -1  10   4        3.33        8.79      8.79 o 
   0  10   4        9.24       10.08      3.81 o 
   1  10   4        0.09       -2.57      5.80 o 
   2  10   4        0.22       -8.07      9.49 o 
   3  10   4        6.27       10.75      8.36 o 
  -3  -6   5        6.46        3.35      5.13 o 
  -2  -6   5       57.77       75.18      9.64 o 
  -1  -6   5        0.39        1.25      3.66 o 
   0  -6   5       65.06       60.94      5.54 o 
   1  -6   5       22.67       31.49      4.78 o 
   2  -6   5       22.43       22.57      4.53 o 
   3  -6   5       47.13       47.90      9.08 o 
  -4  -5   5        4.10        5.08      3.20 o 
  -3  -5   5       48.44       30.10     17.35 o 
  -2  -5   5        8.98       13.13      3.89 o 
  -1  -5   5       90.34       96.80      8.25 o 
   0  -5   5       76.22       72.69      5.61 o 
   1  -5   5       49.89       47.92      4.22 o 
   2  -5   5      115.53       99.63      6.29 o 
   3  -5   5        0.34        6.86      2.52 o 
   4  -5   5       68.00       69.37     10.66 o 
   5  -5   5       29.38       25.00      5.54 o 
  -5  -4   5       49.65       34.82     12.95 o 
  -4  -4   5       89.06       64.94     19.63 o 
  -3  -4   5       23.97       29.02      5.14 o 
  -2  -4   5      225.29      256.89     13.12 o 
  -1  -4   5        3.39        5.54      3.86 o 
   0  -4   5      186.30      185.77      9.15 o 
   1  -4   5      105.61      108.33      5.96 o 
   2  -4   5       27.17       25.35      2.41 o 
   3  -4   5      198.77      186.62      7.99 o 
   4  -4   5       12.89       17.84      3.22 o 
   5  -4   5      123.56      119.43     10.07 o 
   6  -4   5       49.91       60.52     10.11 o 
  -6  -3   5       60.38       61.75      7.61 o 
  -5  -3   5       38.04       30.77     10.27 o 
  -4  -3   5       55.09       39.70     20.20 o 
  -3  -3   5      200.22      215.65     14.48 o 
  -2  -3   5        0.01        0.51      2.06 o 
  -1  -3   5      327.86      343.57     20.07 o 
   0  -3   5      160.23      164.24      8.73 o 
   1  -3   5      171.55      176.64      6.98 o 
   2  -3   5      400.51      386.20     12.53 o 
   3  -3   5        1.01        2.07      1.50 o 
   4  -3   5      287.75      278.58     10.40 o 
   5  -3   5       72.36       66.14      6.67 o 
   6  -3   5       62.61       55.81      6.46 o 
   7  -3   5      114.63      104.62     11.34 o 
  -7  -2   5       54.93       62.34     12.67 o 
  -6  -2   5       29.95       36.18      5.19 o 
  -5  -2   5       85.33       60.89     23.33 o 
  -4  -2   5      267.53      204.86     72.19 o 
  -3  -2   5       34.14       30.76      3.76 o 
  -2  -2   5      601.42      523.17     79.95 o 
  -1  -2   5       13.17       16.08      3.44 o 
   0  -2   5      435.14      410.65     22.74 o 
   1  -2   5      199.73      192.88      6.09 o 
   2  -2   5       26.87       24.58      1.75 o 
   3  -2   5      349.72      349.54     10.42 o 
   4  -2   5       68.13       66.58      3.08 o 
   5  -2   5      147.61      148.16      7.72 o 
   6  -2   5      159.70      163.25     11.39 o 
   7  -2   5        6.52       13.50      3.94 o 
   8  -2   5       89.18       86.52     10.75 o 
  -7  -1   5        0.74        3.43      2.97 o 
  -6  -1   5      133.81      139.66      9.90 o 
  -5  -1   5       36.97       22.81      3.78 o 
  -4  -1   5      108.96      104.21     10.59 o 
  -3  -1   5      129.18      131.64      7.87 o 
  -2  -1   5        3.19        4.31      1.87 o 
  -1  -1   5       85.30       78.22      4.38 o 
   0  -1   5      398.29      416.21     45.84 o 
   1  -1   5        9.51        7.61      1.56 o 
   2  -1   5      851.39      781.20     33.70 o 
   3  -1   5       41.83       43.58      1.64 o 
   4  -1   5      504.12      492.03     13.48 o 
   5  -1   5      201.46      191.03      6.58 o 
   6  -1   5       77.50       75.13      4.21 o 
   7  -1   5      184.24      192.97     14.72 o 
   8  -1   5        1.67       -2.62      2.62 o 
  -7   0   5       90.48       80.53      7.36 o 
  -6   0   5       62.07       39.37      7.26 o 
  -5   0   5       94.25       65.06      9.78 o 
  -4   0   5      404.09      270.28     80.16 o 
  -3   0   5        0.97        1.50      1.12 o 
  -2   0   5      853.35      828.41     24.59 o 
  -1   0   5      284.17      276.83      7.79 o 
   0   0   5      689.70      644.01     31.45 o 
   1   0   5     1098.31     1177.42     76.54 o 
   2   0   5       64.81       64.27      4.20 o 
   3   0   5     1063.60     1056.13     44.12 o 
   4   0   5       85.03       86.16      5.78 o 
   5   0   5      321.90      309.35      9.70 o 
   6   0   5      229.55      240.16     15.59 o 
   7   0   5       17.27        9.86      1.71 o 
   8   0   5      117.97      117.23      9.20 o 
  -7   1   5        2.38        2.86      1.65 o 
  -6   1   5       79.27       58.52     15.11 o 
  -5   1   5       80.47       80.51      5.62 o 
  -4   1   5        1.59        5.51      1.53 o 
  -3   1   5      278.90      265.88      8.66 o 
  -2   1   5      375.93      405.89     11.77 o 
  -1   1   5      265.48      257.33      6.64 o 
   0   1   5     1340.41     1308.58     39.03 o 
   1   1   5       33.61       31.76      2.86 o 
   2   1   5      930.61      922.54     34.90 o 
   3   1   5       87.77       99.60      9.77 o 
   4   1   5      269.33      298.44     13.33 o 
   5   1   5      349.21      354.76     11.29 o 
   6   1   5        0.88        1.50      2.10 o 
   7   1   5      280.51      291.61     12.03 o 
   8   1   5       64.56       51.73      5.86 o 
   9   1   5       83.76       78.57     16.10 o 
  -7   2   5       70.82       72.00     12.36 o 
  -6   2   5      115.46      124.44      6.49 o 
  -5   2   5       40.77       41.21      3.77 o 
  -4   2   5      617.58      646.37     22.48 o 
  -3   2   5       17.24       19.53      2.34 o 
  -2   2   5     1342.52     1450.10     44.21 o 
  -1   2   5      348.45      337.20      8.34 o 
   0   2   5      899.61      989.70     23.25 o 
   1   2   5      805.46      839.64     17.27 o 
   2   2   5       21.25       21.71      1.74 o 
   3   2   5      678.67      657.80     42.73 o 
   4   2   5      206.53      208.57      5.85 o 
   5   2   5      205.51      217.60      9.00 o 
   6   2   5      323.89      366.17     22.02 o 
   7   2   5       12.22       18.57      2.62 o 
   8   2   5      119.73      120.06      7.80 o 
   9   2   5        7.16       -0.47      3.37 o 
  -7   3   5       19.88       16.12      3.42 o 
  -6   3   5      103.63       98.65      7.88 o 
  -5   3   5      233.64      236.86      9.72 o 
  -4   3   5       36.94       37.40      2.40 o 
  -3   3   5      640.00      655.47     22.11 o 
  -2   3   5       32.76       30.64      3.01 o 
  -1   3   5      576.59      618.04     17.25 o 
   0   3   5      522.60      535.58     13.81 o 
   1   3   5       52.96       54.92      1.91 o 
   2   3   5      930.30      974.46     25.83 o 
   3   3   5      144.02      143.82      6.77 o 
   4   3   5      377.13      377.05     11.65 o 
   5   3   5      374.87      371.75     18.97 o 
   6   3   5       22.33       24.34      2.46 o 
   7   3   5      244.77      239.91     11.01 o 
   8   3   5       19.29       19.01      4.49 o 
   9   3   5       61.17       53.12     10.25 o 
  -7   4   5       46.52       52.02      7.35 o 
  -6   4   5       79.01       77.61      8.21 o 
  -5   4   5       18.70       18.94      4.07 o 
  -4   4   5      371.91      387.24     23.57 o 
  -3   4   5       11.02       11.24      1.18 o 
  -2   4   5      572.29      605.50     17.88 o 
  -1   4   5      201.69      216.08      7.85 o 
   0   4   5      301.31      313.46     12.40 o 
   1   4   5      350.05      363.62     14.27 o 
   2   4   5        0.74        2.06      2.54 o 
   3   4   5      244.81      252.83     11.94 o 
   4   4   5      164.92      166.20      6.47 o 
   5   4   5       44.71       49.02      3.34 o 
   6   4   5      157.44      157.43      7.28 o 
   7   4   5        3.51       -0.13      2.46 o 
   8   4   5       47.35       46.00      6.34 o 
  -7   5   5       11.52       16.46      5.59 o 
  -6   5   5       65.01       59.11      7.14 o 
  -5   5   5       58.27       62.23      6.72 o 
  -4   5   5       48.69       52.69      6.80 o 
  -3   5   5       67.61       75.51     10.90 o 
  -2   5   5        2.80        4.22      1.02 o 
  -1   5   5        2.24        3.33      1.00 o 
   0   5   5      156.18      151.72      6.49 o 
   1   5   5       64.11       62.95      4.60 o 
   2   5   5      342.26      358.21     17.96 o 
   3   5   5      140.34      139.82      6.65 o 
   4   5   5      148.76      160.38      9.59 o 
   5   5   5      159.66      151.61      8.26 o 
   6   5   5        5.07        9.04      2.86 o 
   7   5   5       78.01       80.47      7.84 o 
   8   5   5       10.68       14.27      3.99 o 
  -6   6   5       45.88       49.94      7.24 o 
  -5   6   5        4.34        4.38      2.91 o 
  -4   6   5      147.43      151.15     13.03 o 
  -3   6   5       22.97       25.56      4.61 o 
  -2   6   5      177.93      200.25     14.55 o 
  -1   6   5      178.54      173.56      5.84 o 
   0   6   5       58.90       62.80      3.64 o 
   1   6   5      299.04      305.63     12.22 o 
   2   6   5       11.69       17.75      2.70 o 
   3   6   5      184.62      189.17      8.89 o 
   4   6   5       97.98       91.06      5.16 o 
   5   6   5       25.44       21.81      4.01 o 
   6   6   5       90.70       92.54      8.68 o 
   7   6   5        0.64       -0.49      2.49 o 
   8   6   5       28.42       28.04      5.05 o 
  -6   7   5        7.03        6.82      4.16 o 
  -5   7   5        5.20        8.65     13.86 o 
  -4   7   5        4.82        4.06      5.72 o 
  -3   7   5        3.78       -2.75      2.75 o 
  -2   7   5      106.28       93.14      8.74 o 
  -1   7   5        2.04        8.04      3.18 o 
   0   7   5      234.07      201.34      7.80 o 
   1   7   5       13.22        8.12      1.67 o 
   2   7   5      119.09      113.05      7.07 o 
   3   7   5       26.36       21.78      5.03 o 
   4   7   5        7.38       10.50      2.93 o 
   5   7   5       30.05       34.90      4.67 o 
   6   7   5       11.47       13.59      4.37 o 
   7   7   5       10.98        3.78      1.79 o 
  -5   8   5        1.23       10.01      5.34 o 
  -4   8   5       56.92       50.11      7.67 o 
  -3   8   5       23.94       21.69      4.65 o 
  -2   8   5       77.15       78.59      8.94 o 
  -1   8   5       63.20       68.00      8.26 o 
   0   8   5       28.46       29.30      6.06 o 
   1   8   5       61.23       59.18      7.53 o 
   2   8   5        2.39        1.99      1.82 o 
   3   8   5       28.51       30.12      3.46 o 
   4   8   5       33.61       48.21      6.40 o 
   5   8   5        4.48        3.90      3.23 o 
   6   8   5       32.31       37.17      8.64 o 
  -3   9   5       32.33       33.15      6.21 o 
  -2   9   5        8.85        2.13      2.99 o 
  -1   9   5       17.23       14.74      4.55 o 
   0   9   5       20.16       34.35      6.23 o 
   1   9   5        0.04        1.66      2.96 o 
   2   9   5       14.23       17.13      4.18 o 
   3   9   5       16.28       14.63      3.74 o 
   4   9   5        1.39        4.53      2.94 o 
   5   9   5       23.25       17.99      5.17 o 
  -1  10   5       10.25       18.03      7.67 o 
   0  10   5        0.29        1.73      3.40 o 
   1  10   5       13.77       20.06     12.75 o 
   2  10   5        1.21       10.14      9.01 o 
   3  10   5        7.97       -0.41      6.57 o 
  -3  -5   6       12.68       16.15      5.91 o 
  -2  -5   6       45.99       65.77     12.76 o 
  -1  -5   6        0.42       -4.23      4.23 o 
   0  -5   6       62.92       78.59     10.45 o 
   1  -5   6       15.09       22.42      3.63 o 
   2  -5   6       24.28       22.64      4.64 o 
   3  -5   6       49.20       52.74      7.00 o 
   4  -5   6        0.02        7.86      5.14 o 
  -4  -4   6       22.30       18.48      5.93 o 
  -3  -4   6       49.46       34.14     19.74 o 
  -2  -4   6        4.08        4.41      2.89 o 
  -1  -4   6       92.48       95.84      7.20 o 
   0  -4   6       16.71       17.85      3.54 o 
   1  -4   6       60.11       65.15     11.37 o 
   2  -4   6       86.17       90.69      8.19 o 
   3  -4   6        4.57        1.07      2.13 o 
   4  -4   6       84.54       76.79      7.41 o 
   5  -4   6       12.84       21.89      5.42 o 
  -5  -3   6       46.72       51.26     10.29 o 
  -4  -3   6       40.09       43.87      5.87 o 
  -3  -3   6       16.29       18.62      3.40 o 
  -2  -3   6      118.21      142.93     14.82 o 
  -1  -3   6       13.97       17.75      3.82 o 
   0  -3   6      113.86      112.57     10.65 o 
   1  -3   6      136.20      133.21      8.41 o 
   2  -3   6       21.70       20.75      3.43 o 
   3  -3   6      198.86      193.77     13.42 o 
   4  -3   6       10.50        9.37      2.91 o 
   5  -3   6      102.06       94.17      8.30 o 
   6  -3   6       55.02       47.60      9.47 o 
  -6  -2   6       44.19       50.85      6.85 o 
  -5  -2   6       12.09       17.68      4.29 o 
  -4  -2   6       42.23       45.28      5.93 o 
  -3  -2   6       73.57       95.87     12.84 o 
  -2  -2   6        0.65        3.95      3.17 o 
  -1  -2   6      100.68      113.78      8.18 o 
   0  -2   6      152.98      134.65     20.01 o 
   1  -2   6       32.12       31.59      3.73 o 
   2  -2   6      391.23      363.83     20.79 o 
   3  -2   6        4.18        5.65      2.62 o 
   4  -2   6      306.34      291.93     18.78 o 
   5  -2   6       75.48       79.00      7.62 o 
   6  -2   6       82.73       87.25     17.25 o 
   7  -2   6       90.04       91.70     10.34 o 
  -6  -1   6       16.78       20.24      7.25 o 
  -5  -1   6       35.80       30.96      7.13 o 
  -4  -1   6      229.21      234.72     10.55 o 
  -3  -1   6        1.22        6.27      7.97 o 
  -2  -1   6      769.69      772.56     33.92 o 
  -1  -1   6      180.96      166.81     14.67 o 
   0  -1   6     1045.81      911.57     45.57 o 
   1  -1   6      488.15      492.80     75.36 o 
   2  -1   6      347.69      357.54     24.42 o 
   3  -1   6      430.59      444.89     23.23 o 
   4  -1   6        0.91        3.32      2.44 o 
   5  -1   6      153.53      164.85     11.49 o 
   6  -1   6       89.59       91.80     13.10 o 
   7  -1   6       10.57       10.77      3.79 o 
   8  -1   6       94.55      101.93     14.22 o 
  -7   0   6        1.20        2.91      2.85 o 
  -6   0   6       98.33      100.11      9.06 o 
  -5   0   6       72.93       69.14      5.96 o 
  -4   0   6      112.10      117.73     12.21 o 
  -3   0   6      283.24      284.40     11.30 o 
  -2   0   6       17.17       15.12      2.08 o 
  -1   0   6      280.80      251.05     12.09 o 
   0   0   6       65.40       65.66      5.08 o 
   1   0   6       29.55       26.58      3.70 o 
   2   0   6      337.23      365.15     34.92 o 
   3   0   6       55.30       64.47      6.05 o 
   4   0   6      280.05      281.87     15.94 o 
   5   0   6      222.11      207.26     12.41 o 
   6   0   6       50.30       45.43      8.55 o 
   7   0   6      176.53      189.08     14.88 o 
   8   0   6        3.38        9.49      3.31 o 
  -7   1   6       61.03       44.40      9.90 o 
  -6   1   6       19.62       26.81      4.19 o 
  -5   1   6       79.31       82.06      4.94 o 
  -4   1   6      211.38      208.02     13.40 o 
  -3   1   6       13.72       18.79      3.09 o 
  -2   1   6      549.01      507.79     21.89 o 
  -1   1   6       53.52       54.68      2.38 o 
   0   1   6      503.26      439.60     24.01 o 
   1   1   6      325.84      328.43     14.90 o 
   2   1   6       58.82       61.42      4.22 o 
   3   1   6      459.65      495.76     37.36 o 
   4   1   6       70.46       74.34      9.05 o 
   5   1   6      219.93      240.25     20.75 o 
   6   1   6      193.14      193.65     14.06 o 
   7   1   6       32.90       46.55      6.60 o 
   8   1   6      107.53      101.06     10.72 o 
  -7   2   6        1.88        2.40      3.47 o 
  -6   2   6       66.43       71.42      5.08 o 
  -5   2   6       94.54       97.63      5.89 o 
  -4   2   6       54.06       53.26      6.13 o 
  -3   2   6      291.08      283.66     10.43 o 
  -2   2   6        3.86       10.34      2.32 o 
  -1   2   6      256.31      232.08      6.77 o 
   0   2   6      303.53      283.18      6.87 o 
   1   2   6       44.20       38.29      3.11 o 
   2   2   6      714.26      713.49     33.38 o 
   3   2   6       27.85       27.85      3.37 o 
   4   2   6      411.80      398.07     19.88 o 
   5   2   6      141.90      124.98      9.44 o 
   6   2   6       39.95       31.48      6.56 o 
   7   2   6      126.66      141.38     11.90 o 
   8   2   6       13.03       12.57      5.47 o 
  -7   3   6       61.73       55.34      9.81 o 
  -6   3   6       41.66       42.21      5.66 o 
  -5   3   6       61.34       67.47      7.01 o 
  -4   3   6      164.48      178.53     11.75 o 
  -3   3   6        0.51        0.83      1.28 o 
  -2   3   6      241.50      234.40      8.05 o 
  -1   3   6      153.17      155.74     16.26 o 
   0   3   6       81.48       96.57      3.53 o 
   1   3   6      416.45      377.40     16.39 o 
   2   3   6       11.26        8.72      1.97 o 
   3   3   6      344.77      362.72     20.51 o 
   4   3   6      154.45      156.56     10.44 o 
   5   3   6       83.64       78.81      4.01 o 
   6   3   6      189.29      188.71      8.86 o 
   7   3   6        0.03       -2.36      2.40 o 
   8   3   6       77.10       83.41     14.36 o 
  -7   4   6        1.61        6.39      4.49 o 
  -6   4   6       47.97       42.63      6.61 o 
  -5   4   6       38.51       44.59      5.10 o 
  -4   4   6       21.05       19.88      3.03 o 
  -3   4   6       94.31       98.25      4.71 o 
  -2   4   6       30.02       31.39      2.35 o 
  -1   4   6       46.57       51.52      3.03 o 
   0   4   6      285.27      321.33     15.43 o 
   1   4   6        4.07        6.27      1.19 o 
   2   4   6      447.54      460.92     18.86 o 
   3   4   6       80.73       74.38      3.52 o 
   4   4   6      207.09      199.04      7.66 o 
   5   4   6      181.00      180.52      6.97 o 
   6   4   6       19.58       24.41      2.28 o 
   7   4   6      120.72      103.93      6.35 o 
   8   4   6        4.27        3.63      5.49 o 
  -6   5   6       25.89       20.08      4.19 o 
  -5   5   6        1.12        2.12      4.13 o 
  -4   5   6      147.99      162.76     12.69 o 
  -3   5   6      100.21       91.92      9.04 o 
  -2   5   6      337.59      359.73     14.46 o 
  -1   5   6      585.90      626.63     24.13 o 
   0   5   6      346.46      353.25     17.01 o 
   1   5   6      897.70      952.51     35.01 o 
   2   5   6       60.65       57.50      5.18 o 
   3   5   6      448.92      483.67     25.71 o 
   4   5   6       16.82       15.00      2.90 o 
   5   5   6       77.33       94.06      7.45 o 
   6   5   6       65.57       60.23      4.04 o 
   7   5   6        0.04        1.01      2.24 o 
   8   5   6       39.56       33.18      7.86 o 
  -6   6   6       15.31       11.31      5.77 o 
  -5   6   6       57.38       50.25      8.38 o 
  -4   6   6        5.43        7.79      4.54 o 
  -3   6   6      140.58      143.75     13.63 o 
  -2   6   6        2.79        0.29      3.61 o 
  -1   6   6      106.06      108.41      5.47 o 
   0   6   6       22.37       20.83      3.17 o 
   1   6   6        2.29        4.03      1.76 o 
   2   6   6       31.50       34.37      3.60 o 
   3   6   6       48.47       51.47      4.28 o 
   4   6   6       10.36       12.96      2.49 o 
   5   6   6       92.03       83.43      5.20 o 
   6   6   6        0.80        2.33      2.27 o 
   7   6   6       42.72       27.71      5.07 o 
  -5   7   6        4.70        9.17      4.73 o 
  -4   7   6       57.97       83.24     19.00 o 
  -3   7   6        0.88        4.26      2.99 o 
  -2   7   6       98.46      111.85     12.27 o 
  -1   7   6       26.40       23.03      4.86 o 
   0   7   6       54.77       61.23      8.66 o 
   1   7   6       62.46       69.61      5.91 o 
   2   7   6        0.34        5.03      2.78 o 
   3   7   6       54.35       67.28      5.13 o 
   4   7   6       29.77       29.19      3.60 o 
   5   7   6       16.40       16.90      3.33 o 
   6   7   6       45.69       45.37      6.62 o 
   7   7   6        1.17        1.12      4.17 o 
  -4   8   6        1.92        0.84      3.49 o 
  -3   8   6       23.28       24.31      5.32 o 
  -2   8   6        1.65        7.41      3.84 o 
  -1   8   6        5.79        3.29      5.20 o 
   0   8   6       22.47       32.22      5.16 o 
   1   8   6        3.47        2.73      1.57 o 
   2   8   6       42.30       43.89      4.73 o 
   3   8   6       19.90       14.16      2.74 o 
   4   8   6       18.72       19.92      4.09 o 
   5   8   6       17.35       21.89      5.03 o 
   6   8   6        0.13        5.26      3.47 o 
  -3   9   6        1.81        8.01      4.61 o 
  -2   9   6        2.30        5.36      3.72 o 
  -1   9   6       12.05        9.65      4.08 o 
   0   9   6        0.23       -2.13      2.83 o 
   1   9   6       15.12       24.26      6.24 o 
   2   9   6        4.62        3.59      3.20 o 
   3   9   6        5.18        3.86      3.02 o 
   4   9   6        8.10        6.49      3.35 o 
   5   9   6        0.11       -2.14      4.57 o 
  -1  10   6        0.05        3.78      3.42 o 
   0  10   6        2.66       -1.03      5.02 o 
   1  10   6        2.60        1.96      3.42 o 
   2  10   6        2.85        3.30      5.55 o 
  -3  -4   7       11.11       21.52      6.58 o 
  -2  -4   7       33.57       48.59     11.13 o 
   0  -4   7       58.90       62.61      8.13 o 
   1  -4   7       54.68       58.35     10.99 o 
   2  -4   7       35.04       29.52      4.65 o 
   3  -4   7       91.61       90.27     11.62 o 
   4  -4   7        1.87       -0.41      2.31 o 
  -4  -3   7       17.85       29.66      8.60 o 
  -3  -3   7       50.68       58.60      9.71 o 
  -2  -3   7        8.79        2.79      3.54 o 
  -1  -3   7      119.07      112.38     13.57 o 
   0  -3   7        1.04        6.93      3.07 o 
   1  -3   7       79.07       71.94     14.19 o 
   2  -3   7       35.66       36.60      5.14 o 
   3  -3   7        5.30        2.93      2.99 o 
   4  -3   7       61.68       54.73      6.61 o 
   5  -3   7       14.43       14.21      4.38 o 
  -5  -2   7       37.99       54.53     11.40 o 
  -4  -2   7       50.02       43.52      5.85 o 
  -3  -2   7       18.34       17.70      3.46 o 
  -2  -2   7      192.45      204.51     12.67 o 
  -1  -2   7        5.67       12.23      3.10 o 
   0  -2   7      286.18      282.75     18.31 o 
   1  -2   7      100.15      106.45     15.25 o 
   2  -2   7      137.85      129.18     11.87 o 
   3  -2   7      160.43      170.22     11.84 o 
   4  -2   7        4.48        3.40      3.21 o 
   5  -2   7       89.15       94.46     10.29 o 
   6  -2   7       23.63       20.31      4.99 o 
  -5  -1   7       10.22        6.34      3.17 o 
  -4  -1   7       74.24       70.55     12.39 o 
  -3  -1   7       62.57       67.59      4.49 o 
  -2  -1   7       40.65       32.56      2.71 o 
  -1  -1   7       59.46       66.53      5.81 o 
   0  -1   7        2.83        5.55      2.30 o 
   1  -1   7        4.12        1.49      2.45 o 
   2  -1   7      117.46      135.54     10.35 o 
   3  -1   7       28.41       30.11      4.60 o 
   4  -1   7      176.79      196.32     15.76 o 
   5  -1   7       93.43       94.83      9.04 o 
   6  -1   7       66.54       70.31      8.65 o 
   7  -1   7       76.44       62.38      7.84 o 
  -6   0   7        4.10        7.22      3.50 o 
  -5   0   7       40.57       50.50     13.62 o 
  -4   0   7       59.10       56.90      4.65 o 
  -3   0   7        5.75        4.25      3.09 o 
  -2   0   7      184.80      173.61      7.27 o 
  -1   0   7       61.02       63.98      6.03 o 
   0   0   7      224.52      222.38     25.66 o 
   1   0   7      277.92      281.99     17.75 o 
   2   0   7       71.88       67.73      6.77 o 
   3   0   7      330.57      349.42     34.68 o 
   4   0   7        2.94        5.12      5.10 o 
   5   0   7      149.61      166.82     14.88 o 
   6   0   7       64.54       73.07      8.71 o 
   7   0   7       17.71       12.74      4.69 o 
  -6   1   7       43.74       38.82      5.43 o 
  -5   1   7       40.60       45.68      4.65 o 
  -4   1   7       32.63       36.15      4.53 o 
  -3   1   7      197.58      184.70     12.12 o 
  -2   1   7        4.37        7.19      1.38 o 
  -1   1   7      303.49      280.70     17.53 o 
   0   1   7      201.23      201.57     15.39 o 
   1   1   7      129.98      119.87      7.99 o 
   2   1   7      436.77      451.21     32.56 o 
   3   1   7        0.02        1.98      3.29 o 
   4   1   7      291.24      326.25     23.35 o 
   5   1   7       68.87       64.90     12.33 o 
   6   1   7       52.39       60.97      8.58 o 
   7   1   7       99.43       92.96     11.43 o 
   8   1   7        0.98       -4.31      4.31 o 
  -6   2   7       19.46       21.49      6.38 o 
  -5   2   7       85.82       91.84      5.96 o 
  -4   2   7       97.03      101.38      5.94 o 
  -3   2   7       18.50       20.89      3.54 o 
  -2   2   7      207.20      213.13      8.00 o 
  -1   2   7       56.65       54.47      2.94 o 
   0   2   7      141.63      147.18      9.76 o 
   1   2   7      381.64      369.02     17.97 o 
   2   2   7       10.49       16.25      3.03 o 
   3   2   7      414.98      429.58     24.14 o 
   4   2   7       40.77       42.90      5.06 o 
   5   2   7      164.27      170.08     13.26 o 
   6   2   7      111.72      119.57      9.88 o 
   7   2   7       16.50       24.76      5.94 o 
   8   2   7       66.88       66.25      8.53 o 
  -6   3   7       26.04       26.76      4.98 o 
  -5   3   7       16.20       19.72      2.87 o 
  -4   3   7       10.15        9.55      3.08 o 
  -3   3   7      165.09      171.00      8.60 o 
  -2   3   7       12.14       13.47      3.80 o 
  -1   3   7      348.66      339.82     12.50 o 
   0   3   7       96.25       93.62      3.07 o 
   1   3   7      214.78      222.70     12.31 o 
   2   3   7      157.99      174.31     10.71 o 
   3   3   7        2.30        4.11      4.16 o 
   4   3   7      108.64      108.19      8.65 o 
   5   3   7       69.25       60.91      6.47 o 
   6   3   7       17.12       15.62      3.72 o 
   7   3   7       93.16       85.28      8.80 o 
   8   3   7        1.48       -1.41      5.42 o 
  -6   4   7       24.13       23.47      5.08 o 
  -5   4   7       20.00       23.48      5.20 o 
  -4   4   7      131.47      125.36      7.04 o 
  -3   4   7        1.47        0.18      1.66 o 
  -2   4   7      287.25      296.51     11.71 o 
  -1   4   7      136.06      130.77      9.17 o 
   0   4   7      258.76      254.21      8.96 o 
   1   4   7      433.50      402.50     13.78 o 
   2   4   7       53.05       50.73      4.74 o 
   3   4   7      367.27      399.13     22.12 o 
   4   4   7        9.15       13.05      5.16 o 
   5   4   7      111.71      113.32      9.72 o 
   6   4   7       51.62       53.84     11.35 o 
   7   4   7        3.34        5.43      2.88 o 
   8   4   7       39.97       39.68     12.38 o 
  -6   5   7       24.45       28.62     11.70 o 
  -5   5   7       41.46       46.15     12.13 o 
  -4   5   7       38.70       31.32      5.64 o 
  -3   5   7      118.64      111.80      9.29 o 
  -2   5   7       36.84       36.60      6.57 o 
  -1   5   7       74.16       77.91      4.56 o 
   0   5   7       23.49       21.04      3.67 o 
   1   5   7        2.66        2.88      2.29 o 
   2   5   7        2.63        2.95      2.55 o 
   3   5   7       97.73       93.78      5.88 o 
   4   5   7       10.26       14.37      2.38 o 
   5   5   7      144.26      131.94     10.99 o 
   6   5   7        1.49        2.55      2.53 o 
   7   5   7       69.08       59.14     11.83 o 
  -5   6   7        9.23        7.13      3.31 o 
  -4   6   7       19.76       30.11      6.19 o 
  -3   6   7        0.93       -0.54      2.62 o 
  -2   6   7       24.87       35.28      7.20 o 
  -1   6   7       77.01       71.68      5.96 o 
   0   6   7        9.94        9.65      3.26 o 
   1   6   7      206.56      222.80     11.35 o 
   2   6   7        0.01        4.79      6.43 o 
   3   6   7      158.41      153.71      8.06 o 
   4   6   7       14.06       13.21      3.31 o 
   5   6   7       41.85       41.49      3.81 o 
   6   6   7       28.65       28.02      7.73 o 
   7   6   7        0.68        5.50      4.83 o 
  -5   7   7       14.04       13.22      5.09 o 
  -4   7   7        0.33       -2.72      3.04 o 
  -3   7   7       30.29       36.13      6.76 o 
  -2   7   7       18.28       28.92      5.64 o 
  -1   7   7       16.03       27.63      5.02 o 
   0   7   7       90.12       87.78      5.64 o 
   1   7   7        0.29        2.57      1.99 o 
   2   7   7      114.93      120.76      8.38 o 
   3   7   7       19.24       23.73      3.66 o 
   4   7   7       47.60       58.15      5.40 o 
   5   7   7       27.80       26.22      3.59 o 
   6   7   7        2.01        3.64      4.61 o 
  -4   8   7       17.47       14.23      6.13 o 
  -3   8   7        0.77        2.62      6.60 o 
  -2   8   7       18.39       28.96      6.25 o 
  -1   8   7       18.22       24.10      5.76 o 
   0   8   7        4.95        2.48      4.82 o 
   1   8   7       34.37       29.85      3.84 o 
   2   8   7        1.72        2.02      2.39 o 
   3   8   7       18.91       22.19      3.70 o 
   4   8   7       15.43       19.33      3.09 o 
   5   8   7        2.83        1.19      2.85 o 
   6   8   7       18.48       28.05      8.92 o 
  -2   9   7        5.12        4.35      7.13 o 
  -1   9   7       14.46       22.44      8.03 o 
   0   9   7       16.36       15.62      5.27 o 
   1   9   7        9.95       19.09      5.02 o 
   2   9   7       15.12       11.28      4.42 o 
   3   9   7        0.58        1.88      2.02 o 
   4   9   7        4.59        4.73      3.47 o 
   1  10   7       19.21       23.76     10.58 o 
  -1  -3   8        0.57       -0.10      3.78 o 
   0  -3   8       36.69       43.65      6.80 o 
   1  -3   8       47.78       50.99      5.92 o 
   2  -3   8       20.06       23.18      5.18 o 
   3  -3   8      100.69      106.91     14.57 o 
   4  -3   8        0.96        5.38      3.13 o 
  -3  -2   8       25.88       25.40      6.67 o 
  -1  -2   8       66.23       76.53      7.38 o 
   0  -2   8        5.91        6.40      2.69 o 
   1  -2   8       48.97       45.82      6.58 o 
   2  -2   8       45.85       49.68      6.85 o 
   3  -2   8        4.20       -2.23      5.79 o 
   4  -2   8       60.74       58.88      8.42 o 
   5  -2   8        9.32       14.87      5.07 o 
  -4  -1   8       25.97       26.96      6.69 o 
  -3  -1   8       20.12       21.35      5.51 o 
  -2  -1   8       97.59      107.28      9.87 o 
  -1  -1   8        1.34        3.56      6.44 o 
   0  -1   8      142.46      135.21     12.20 o 
   1  -1   8       73.42       78.20     10.75 o 
   2  -1   8       71.50       69.80      8.12 o 
   3  -1   8      144.47      173.73     20.69 o 
   4  -1   8        2.60       17.47      4.55 o 
   5  -1   8       90.33       81.98     10.80 o 
   6  -1   8       15.75       10.29      4.44 o 
  -5   0   8        1.70        5.36      4.73 o 
  -4   0   8       32.11       20.53      6.50 o 
  -3   0   8       53.95       55.22     10.13 o 
  -2   0   8        2.26       -2.70      2.70 o 
  -1   0   8      155.84      156.29     18.25 o 
   0   0   8       34.27       32.62      5.45 o 
   1   0   8      132.23      127.36     15.52 o 
   2   0   8      130.09      132.53     11.91 o 
   3   0   8       13.53        8.98      4.19 o 
   4   0   8      129.57      141.99     13.12 o 
   5   0   8       17.70       13.43      4.41 o 
   6   0   8       46.90       42.90      7.19 o 
   7   0   8       46.96       58.00     17.29 o 
  -5   1   8       30.14       27.79      7.03 o 
  -4   1   8       47.50       43.61      6.17 o 
  -3   1   8       18.89       14.55      2.40 o 
  -2   1   8      131.32      137.39     12.69 o 
  -1   1   8        2.58        1.72      3.14 o 
   0   1   8      126.82      128.47     14.70 o 
   1   1   8       95.41      102.71      9.02 o 
   2   1   8       34.24       28.74      4.45 o 
   3   1   8      184.56      196.11     19.51 o 
   4   1   8        2.28        2.80      4.11 o 
   5   1   8      111.32      117.26      9.97 o 
   6   1   8       34.20       39.44      6.91 o 
   7   1   8       19.42       25.65      6.67 o 
  -5   2   8        3.83        0.28      2.93 o 
  -4   2   8       18.69       15.60      4.83 o 
  -3   2   8       80.16       69.43      8.80 o 
  -2   2   8        1.85       -2.03      2.38 o 
  -1   2   8      196.97      193.62     12.27 o 
   0   2   8        5.84       12.78      4.39 o 
   1   2   8      139.44      136.49     10.11 o 
   2   2   8       30.30       37.05      6.37 o 
   3   2   8        4.80        3.17      2.47 o 
   4   2   8       42.47       57.83      8.36 o 
   5   2   8       35.09       32.46      7.32 o 
   6   2   8        9.47       10.91      3.70 o 
   7   2   8       64.77       58.17      8.88 o 
  -5   3   8       28.99       28.06      4.99 o 
  -4   3   8       79.50       84.32      6.22 o 
  -3   3   8       10.63       19.91      2.79 o 
  -2   3   8      120.03      119.18     11.03 o 
  -1   3   8       25.07       24.91      4.60 o 
   0   3   8       46.16       51.58      5.83 o 
   1   3   8      252.27      239.60     14.06 o 
   2   3   8        0.40        0.74      2.39 o 
   3   3   8      350.93      351.02     22.46 o 
   4   3   8       33.83       31.27      7.52 o 
   5   3   8      173.34      178.49     15.48 o 
   6   3   8       62.07       60.43      8.37 o 
   7   3   8       25.26       30.65      7.01 o 
  -5   4   8       10.70       10.06      3.87 o 
  -4   4   8       23.32       21.46      4.42 o 
  -3   4   8       53.90       54.04      4.64 o 
  -2   4   8        0.98        4.81      2.55 o 
  -1   4   8       69.23       60.48      8.63 o 
   0   4   8       22.06       33.67      7.52 o 
   1   4   8       16.48       22.04      3.34 o 
   2   4   8       66.95       57.95      5.62 o 
   3   4   8        6.70        9.05      5.47 o 
   4   4   8       53.94       63.80      7.11 o 
   5   4   8       46.85       49.45      8.09 o 
   6   4   8        8.82       23.19      5.89 o 
   7   4   8       44.15       43.29      6.40 o 
  -5   5   8       13.68       18.58      5.74 o 
  -4   5   8       27.94       21.87      4.59 o 
  -3   5   8        0.20        3.89      6.26 o 
  -2   5   8       64.88       66.38      5.77 o 
  -1   5   8       53.50       58.69      5.97 o 
   0   5   8       69.27       67.07      4.35 o 
   1   5   8      194.76      195.27     13.72 o 
   2   5   8       21.55       25.56      4.80 o 
   3   5   8      186.69      172.82     11.69 o 
   4   5   8        1.16        2.78      2.57 o 
   5   5   8       64.98       70.34      7.79 o 
   6   5   8       19.49       25.72      4.77 o 
   7   5   8        3.50       -4.58      5.01 o 
  -5   6   8        6.45        6.78      3.82 o 
  -4   6   8        5.33        1.97      3.15 o 
  -3   6   8       34.41       38.37      6.59 o 
  -2   6   8        5.92        6.16      3.16 o 
  -1   6   8       57.61       54.81      4.60 o 
   0   6   8       58.70       68.01      5.83 o 
   1   6   8       25.88       49.30      9.09 o 
   2   6   8       92.11       88.40      5.57 o 
   3   6   8        0.28        4.35      3.14 o 
   4   6   8       46.55       44.99      6.36 o 
   5   6   8       20.71       16.82      4.51 o 
   6   6   8        6.06       15.21      4.61 o 
   7   6   8       22.22       24.94      8.40 o 
  -4   7   8       18.92       20.01     10.78 o 
  -3   7   8        0.02        6.26      3.83 o 
  -2   7   8       36.71       35.77      6.18 o 
  -1   7   8        2.87        7.25      3.92 o 
   0   7   8       21.95       29.64      4.54 o 
   1   7   8       11.45        9.92      2.63 o 
   2   7   8        0.47        1.48      3.37 o 
   3   7   8       14.64        9.23      3.88 o 
   4   7   8        7.96        2.54      3.24 o 
   5   7   8        6.23        6.73      3.70 o 
   6   7   8       14.85       19.14      8.15 o 
  -3   8   8        8.83       13.98      5.54 o 
  -2   8   8        1.20        4.22      4.06 o 
  -1   8   8       22.24       23.57      6.03 o 
   0   8   8        6.49        4.25      3.22 o 
   1   8   8       20.21       38.92      6.20 o 
   2   8   8        6.06        6.13      2.64 o 
   3   8   8        3.25        7.84      2.96 o 
   4   8   8        1.78        2.02      2.94 o 
   5   8   8        0.84        0.40      4.41 o 
  -1   9   8        2.42        3.91      4.38 o 
   0   9   8        0.92        4.14      4.17 o 
   1   9   8       10.48        8.98      4.06 o 
   2   9   8       16.80       16.50     11.78 o 
   3   9   8       13.95        4.24      4.11 o 
  -1  -2   9        2.84        5.22      4.17 o 
   0  -2   9       28.42       33.31      6.18 o 
   1  -2   9        6.24       16.07     11.88 o 
   2  -2   9       14.75       20.55      4.80 o 
   3  -2   9       37.76       48.30     17.14 o 
  -3  -1   9        8.75        9.15      5.93 o 
  -2  -1   9        1.67        2.23      3.78 o 
  -1  -1   9       39.43       44.92      6.24 o 
   0  -1   9        8.39       12.93      5.34 o 
   1  -1   9       46.53       42.01      6.49 o 
   2  -1   9       40.62       48.21      6.96 o 
   3  -1   9       11.00        8.78      4.26 o 
   4  -1   9       49.56       45.60     10.18 o 
  -3   0   9        7.79        6.63      4.06 o 
  -2   0   9       90.53       90.80      9.69 o 
  -1   0   9        0.11        0.67      4.51 o 
   0   0   9       92.35       89.66      9.81 o 
   1   0   9       17.74       19.09      4.22 o 
   2   0   9       28.08       33.20      6.23 o 
   3   0   9       59.34       61.26     14.09 o 
   4   0   9        0.02       -4.62      4.93 o 
   5   0   9       50.29       40.34      6.44 o 
  -4   1   9       45.79       55.05     10.70 o 
  -3   1   9       16.27       24.55      5.16 o 
  -2   1   9       20.08       20.76      5.11 o 
  -1   1   9       46.51       54.63     13.61 o 
   0   1   9        1.72        4.66      4.87 o 
   1   1   9       42.60       47.67      6.13 o 
   2   1   9       44.92       53.89      7.40 o 
   3   1   9        4.93        6.34      3.27 o 
   4   1   9       62.98       65.92      7.94 o 
   5   1   9        7.94       11.60      4.83 o 
   6   1   9       24.52       25.64      5.85 o 
  -4   2   9       25.36       33.06      9.98 o 
  -3   2   9        6.42        3.98      2.77 o 
  -2   2   9       67.77       64.44      9.03 o 
  -1   2   9       11.03       15.37      3.58 o 
   0   2   9       60.97       62.73      7.03 o 
   1   2   9      125.74      119.90     12.93 o 
   2   2   9       10.33        5.63      3.32 o 
   3   2   9      210.39      200.62     17.68 o 
   4   2   9        4.91       18.58      4.60 o 
   5   2   9      134.10      115.17     12.13 o 
   6   2   9       28.72       38.92      9.40 o 
  -4   3   9       19.81       16.29      7.48 o 
  -3   3   9       23.60       25.20      4.84 o 
  -2   3   9        0.77       -3.14      3.14 o 
  -1   3   9       81.72       79.34      8.17 o 
   0   3   9       18.90       23.95      4.62 o 
   1   3   9      102.85       92.81      9.75 o 
   2   3   9       51.36       48.71      7.78 o 
   3   3   9       33.09       29.12      5.47 o 
   4   3   9       35.90       38.84     11.66 o 
   5   3   9        0.29       -0.34      2.60 o 
   6   3   9        4.82        9.21     11.43 o 
  -4   4   9       16.25       23.72      7.53 o 
  -3   4   9        7.09        7.14      4.22 o 
  -2   4   9       58.47       52.44     10.71 o 
  -1   4   9        0.12       59.46     36.56 o 
   0   4   9       61.99       62.76      7.09 o 
   1   4   9       19.94       16.73      4.02 o 
   2   4   9       11.92       11.36      3.93 o 
   3   4   9       54.74       43.27      6.63 o 
   4   4   9        5.27        6.98      3.82 o 
   5   4   9       41.86       51.13      8.24 o 
   6   4   9       27.68       29.36      5.75 o 
  -4   5   9        5.54       -2.94      4.83 o 
  -3   5   9       16.04       22.19      9.37 o 
  -2   5   9        1.22       -0.66      2.34 o 
  -1   5   9       29.55       30.64      4.73 o 
   0   5   9       31.29       27.78      4.94 o 
   1   5   9       15.18       20.40      5.14 o 
   2   5   9       60.69       54.33      6.13 o 
   3   5   9        0.02       -0.45      2.34 o 
   4   5   9       38.49       42.35      6.35 o 
   5   5   9       14.29       15.77      4.41 o 
   6   5   9        7.88        8.93      3.89 o 
  -4   6   9       22.47       22.50      8.29 o 
  -3   6   9        0.72        4.57      6.46 o 
  -2   6   9       47.57       67.55     13.14 o 
  -1   6   9        5.33        7.94      5.00 o 
   0   6   9       29.88       32.98      5.29 o 
   1   6   9       14.88       16.92      4.32 o 
   2   6   9        1.19       -3.10      3.10 o 
   3   6   9       21.14       23.63      4.97 o 
   4   6   9        5.95        6.40      3.94 o 
   5   6   9       11.32       24.02      4.99 o 
   6   6   9       12.78       18.82      9.62 o 
  -3   7   9       12.77       14.87      9.24 o 
  -2   7   9        4.38       10.08      8.00 o 
  -1   7   9       15.24       14.39      6.69 o 
   0   7   9        1.69        4.73      6.51 o 
   1   7   9        6.64        7.82      3.77 o 
   2   7   9       13.57       14.97      4.97 o 
   3   7   9        0.00        3.00      3.99 o 
   4   7   9       11.77       17.39      4.44 o 
   5   7   9        4.53       18.90     11.32 o 
  -2   8   9        5.14        7.19      6.19 o 
  -1   8   9        7.52        2.63      5.21 o 
   0   8   9        0.13       10.19      4.65 o 
   1   8   9       28.70       37.64     11.98 o 
   2   8   9        8.14       14.81      4.74 o 
   3   8   9       34.01       34.60      6.94 o 
   4   8   9       17.96       17.34      5.25 o 
   1   9   9        7.45        1.36      5.89 o 
   2   9   9        6.40       -2.03      4.73 o 
  -1   0  10        6.82       13.83      4.10 o 
   0   0  10        0.04        1.75      2.77 o 
   1   0  10       14.78       13.42      4.09 o 
   2   0  10       21.51       24.86      4.92 o 
   3   0  10        8.28        2.83      3.35 o 
  -2   1  10       33.29       32.60     10.32 o 
  -1   1  10        4.09       -0.92      2.57 o 
   0   1  10       59.31       60.71      7.86 o 
   1   1  10       20.60       18.08      5.43 o 
   2   1  10       27.62       28.77      6.90 o 
   3   1  10       37.79       39.19      6.69 o 
   4   1  10        0.17       -1.62      3.15 o 
  -3   2  10       13.38       13.31     10.00 o 
  -2   2  10        5.96        5.36      4.68 o 
  -1   2  10       36.69       43.44      6.58 o 
   0   2  10        0.87        5.63      3.25 o 
   1   2  10       42.19       40.34     10.32 o 
   2   2  10       16.51       24.47      8.63 o 
   3   2  10       16.85       23.45      7.28 o 
   4   2  10       21.22       28.84      6.83 o 
   5   2  10        0.18        5.20      4.90 o 
  -3   3  10        5.11        1.57      3.59 o 
  -2   3  10       29.33       34.05      5.79 o 
  -1   3  10        0.16        1.45      2.70 o 
   0   3  10       30.04       28.34      5.19 o 
   1   3  10        9.15        9.09      3.32 o 
   2   3  10        3.81        0.95      5.06 o 
   3   3  10       36.21       32.51      6.03 o 
   4   3  10        6.28        7.35      3.37 o 
   5   3  10       39.69       32.18      6.60 o 
  -3   4  10       19.70       22.84      9.91 o 
  -2   4  10        0.73       -0.06      4.51 o 
  -1   4  10       34.09       43.96      7.46 o 
   0   4  10       11.18        9.10      4.57 o 
   1   4  10       22.45       20.25      4.79 o 
   2   4  10       42.54       35.01      5.81 o 
   3   4  10        2.32       11.06      4.54 o 
   4   4  10       37.67       40.51      7.41 o 
   5   4  10        2.78        0.81      3.00 o 
  -3   5  10        1.07        3.01      6.17 o 
  -2   5  10       26.46       11.12      8.21 o 
  -1   5  10        1.34       -1.54      5.36 o 
   0   5  10       29.89       24.06      5.73 o 
   1   5  10       15.11       25.73     12.91 o 
   2   5  10        9.24        8.25      3.65 o 
   3   5  10       27.17       10.16      4.55 o 
   4   5  10        0.06       -3.74      3.74 o 
   5   5  10       16.84       29.32      6.60 o 
  -2   6  10       19.21       19.66      9.77 o 
  -1   6  10        7.15       13.09      8.65 o 
   0   6  10        0.92       -0.25      6.88 o 
   1   6  10        4.00        0.98      2.35 o 
   2   6  10       10.05        6.63      3.48 o 
   3   6  10        0.08        4.28      3.46 o 
   4   6  10       18.86       23.17      7.43 o 
   5   6  10        2.39        5.37      5.60 o 
  -1   7  10       19.88       20.42      8.02 o 
   0   7  10        5.29       -3.80      5.42 o 
   1   7  10       29.70       27.04      5.76 o 
   2   7  10        1.40        4.63      6.21 o 
   3   7  10       19.06       16.41      4.67 o 
   4   7  10        1.08        1.98      3.63 o 
   0   8  10        0.95        6.91      6.31 o 
   1   8  10        6.61       14.13      9.56 o 
   2   8  10        2.76        5.36      6.82 o 
   0   2  11       19.11       20.21      5.23 o 
   1   2  11        4.43        4.03      3.95 o 
   2   2  11       12.14       20.83      5.28 o 
  -1   3  11       17.36       22.51      5.46 o 
   0   3  11        0.14        1.29      4.61 o 
   1   3  11       15.26       18.21      4.88 o 
   2   3  11        5.91       15.93      5.36 o 
   3   3  11        3.41        7.16     10.11 o 
  -1   4  11        1.62       -0.68      3.49 o 
   0   4  11        5.83        9.05      7.62 o 
   1   4  11       14.54        6.94      4.68 o 
   2   4  11        5.79        2.11      3.15 o 
   3   4  11       22.81       25.71      5.55 o 
  -1   5  11       14.53       17.03      9.36 o 
   0   5  11        0.17       -1.33      3.51 o 
   1   5  11       11.18        8.03      4.57 o 
   2   5  11        4.12        6.58      4.97 o 
   3   5  11        1.73       -0.46      3.05 o 
   0   6  11        8.88        9.33      7.89 o 
   1   6  11       15.22       27.35      6.38 o 
   2   6  11        3.72        2.50      4.66 o 
                                                 
